# Supplementary material for: S-1,3-Benzothia­zol-2-yl (2Z)-2-(2-amino-1,3-thia­zol-4-yl)-2-(methoxy­imino)­ethane­thio­ate
Source: Acta Crystallogr Sect E Struct Rep Online. 2009 Jul 11;65(Pt 8):o1805. doi: 10.1107/S1600536809025616 (PMC2977499; doi:10.1107/S1600536809025616)
Supplement: Supplementary file 1 [file e-65-o1805-sup1.cif]

##############################################################################
###                                                                        ###
###        Electronic paper (Acta Crystallographica Section E)             ###
###                                                                        ###
##############################################################################
#                                                                            #
# This CIF contains the data in a paper accepted for publication in Acta     #
# Crystallographica Section E. It conforms to the requirements of Notes      #
# for Authors for Section E, and has been peer reviewed under the auspices   #
# of the IUCr Commission on Journals.                                        #
#                                                                            #
# Full details of the Crystallographic Information File format               #
# are given in the paper "The Crystallographic Information File (CIF):       #
# a New Standard Archive File for Crystallography" by S. R. Hall, F. H.      #
# Allen and I. D. Brown [Acta Cryst. (1991), A47, 655-685].                  #
#                                                                            #
# The current version of the core CIF dictionary is obtainable from          #
# ftp://ftp.iucr.org/pub/cif_core.dic. The current version number is 2.4.    #
#                                                                            #
# Software is freely available for graphical display of the structure(s) in  #
# this CIF.  For information consult the CIF home page http://www.iucr.org/  #
# cif/home.html                                                              #
#                                                                            #
# This file may be used for bona fide research purposes within the           #
# scientific community so long as proper attribution is given to the journal # 
# article from which it was obtained.                                        #
#                                                                            #
##############################################################################
                                             
data_I
_audit_creation_method     SHELXL-97
_chemical_name_systematic
;
<i>S</i>-1,3-Benzothiazol-2-yl
(2<i>Z</i>)-2-(2-amino-1,3-thiazol-4-yl)-2-(methoxyimino)ethanethioate
;
_chemical_name_common
;
;
_chemical_formula_moiety     'C13 H10 N4 O2 S3'
_chemical_formula_sum     'C13 H10 N4 O2 S3'
_chemical_formula_iupac     'C13 H10 N4 O2 S3'
_chemical_formula_weight     350.43
_chemical_melting_point     ?
_symmetry_cell_setting     'Monoclinic'
_symmetry_space_group_name_H-M     'P 21/c'
_symmetry_space_group_name_Hall     '-P 2ybc'
loop_
    _symmetry_equiv_pos_as_xyz
    'x, y, z'
    '-x, y+1/2, -z+1/2'
    '-x, -y, -z'
    'x, -y-1/2, z-1/2'
_cell_length_a     13.9725(9)
_cell_length_b     5.0156(3)
_cell_length_c     21.7664(14)
_cell_angle_alpha     90.00
_cell_angle_beta     90.001(3)
_cell_angle_gamma     90.00
_cell_volume     1525.40(17)
_cell_formula_units_Z     4
_cell_measurement_reflns_used     2744
_cell_measurement_theta_min     2.37
_cell_measurement_theta_max     22.79
_cell_measurement_temperature     296(2)
_exptl_crystal_description     prism
_exptl_crystal_colour     'light yellow'
_exptl_crystal_size_max     0.31
_exptl_crystal_size_mid     0.11
_exptl_crystal_size_min     0.07
_exptl_crystal_density_diffrn     1.526
_exptl_crystal_density_meas     ?
_exptl_crystal_density_method     'not measured'
_exptl_crystal_F_000     720
_exptl_absorpt_coefficient_mu     0.497
_exptl_absorpt_correction_type     'multi-scan'
_exptl_absorpt_process_details     '(SADABS; Bruker, 2007)'
_exptl_absorpt_correction_T_min     0.9412
_exptl_absorpt_correction_T_max     0.9720
_exptl_special_details
;
;
_diffrn_ambient_temperature     296(2)
_diffrn_radiation_type     MoK\a
_diffrn_radiation_wavelength     0.71073
_diffrn_radiation_source     'fine-focus sealed tube'
_diffrn_radiation_monochromator     graphite
_diffrn_measurement_device_type     'Bruker Kappa APEXII CCD'
_diffrn_measurement_method     '\f and \w'
_diffrn_detector_area_resol_mean     ?
_diffrn_reflns_number     16828
_diffrn_reflns_av_R_equivalents     0.0538
_diffrn_reflns_av_sigmaI/netI     0.0678
_diffrn_reflns_theta_min     1.46
_diffrn_reflns_theta_max     28.44
_diffrn_reflns_theta_full     28.44
_diffrn_measured_fraction_theta_max     0.995
_diffrn_measured_fraction_theta_full     0.995
_diffrn_reflns_limit_h_min     -18
_diffrn_reflns_limit_h_max     18
_diffrn_reflns_limit_k_min     -6
_diffrn_reflns_limit_k_max     6
_diffrn_reflns_limit_l_min     -29
_diffrn_reflns_limit_l_max     28
_diffrn_standards_number     0
_diffrn_standards_interval_count     ?
_diffrn_standards_interval_time     ?
_diffrn_standards_decay_%     ?
_refine_special_details
;
Refinement of <i>F</i>^2^ against ALL reflections. The weighted <i>R</i>-factor
<i>wR</i> and goodness of fit <i>S</i> are based on <i>F</i>^2^, conventional
<i>R</i>-factors <i>R</i> are based on <i>F</i>, with <i>F</i> set to zero for
negative <i>F</i>^2^. The threshold expression of <i>F</i>^2^ >
\s(<i>F</i>^2^) is used only for calculating <i>R</i>-factors(gt) <i>etc</i>.
and is not relevant to the choice of reflections for refinement.
<i>R</i>-factors based on <i>F</i>^2^ are statistically about twice as large
as those based on <i>F</i>, and <i>R</i>- factors based on ALL data will be
even larger.
;
_reflns_number_total     3829
_reflns_number_gt     2096
_reflns_threshold_expression     I>2\s(I)
_refine_ls_structure_factor_coef     Fsqd
_refine_ls_matrix_type     full
_refine_ls_R_factor_all     0.1135
_refine_ls_R_factor_gt     0.0463
_refine_ls_wR_factor_gt     0.1078
_refine_ls_wR_factor_ref     0.1449
_refine_ls_goodness_of_fit_ref     1.028
_refine_ls_restrained_S_all     1.028
_refine_ls_number_reflns     3829
_refine_ls_number_parameters     200
_refine_ls_number_restraints     0
_refine_ls_hydrogen_treatment     constr
_refine_ls_weighting_scheme     calc
_refine_ls_weighting_details
                 'calc w=1/[\s^2^(Fo^2^)+(0.0695P)^2^] where P=(Fo^2^+2Fc^2^)/3'
_atom_sites_solution_hydrogens     geom
_atom_sites_solution_primary     direct
_atom_sites_solution_secondary     difmap
_refine_ls_shift/su_max     0.001
_refine_ls_shift/su_mean     0.000
_refine_diff_density_max     0.345
_refine_diff_density_min     -0.340
_refine_ls_extinction_method     none
_refine_ls_extinction_coef     ?
loop_
    _atom_type_symbol
    _atom_type_description
    _atom_type_scat_dispersion_real
    _atom_type_scat_dispersion_imag
    _atom_type_scat_source
    'C' 'C' 0.0033 0.0016
                         'International Tables Vol C Tables 4.2.6.8 and 6.1.1.4'
    'H' 'H' 0.0000 0.0000
                         'International Tables Vol C Tables 4.2.6.8 and 6.1.1.4'
    'N' 'N' 0.0061 0.0033
                         'International Tables Vol C Tables 4.2.6.8 and 6.1.1.4'
    'O' 'O' 0.0106 0.0060
                         'International Tables Vol C Tables 4.2.6.8 and 6.1.1.4'
    'S' 'S' 0.1246 0.1234
                         'International Tables Vol C Tables 4.2.6.8 and 6.1.1.4'
_computing_data_collection     'APEX2 (Bruker, 2007)'
_computing_cell_refinement     'SAINT (Bruker, 2007)'
_computing_data_reduction     'SAINT (Bruker, 2007)'
_computing_structure_solution     'SHELXS97 (Sheldrick, 2008)'
_computing_structure_refinement     'SHELXL97 (Sheldrick, 2008)'
_computing_molecular_graphics
                  'ORTEP-3 for Windows (Farrugia, 1997) and PLATON (Spek, 2009)'
_computing_publication_material
;
WinGX (Farrugia, 1999) and PLATON (Spek, 2009)
;
loop_
    _atom_site_type_symbol
    _atom_site_label
    _atom_site_fract_x
    _atom_site_fract_y
    _atom_site_fract_z
    _atom_site_U_iso_or_equiv
    _atom_site_adp_type
    _atom_site_calc_flag
    _atom_site_refinement_flags
    _atom_site_occupancy
    _atom_site_disorder_assembly
    _atom_site_disorder_group
    S S1 1.09909(5) 0.53325(15) 0.33403(3) 0.0473(2) Uani d . 1 . .
    S S2 0.82219(5) 1.20705(16) 0.47275(4) 0.0481(2) Uani d . 1 . .
    S S3 0.62042(6) 1.30442(19) 0.51641(4) 0.0658(3) Uani d . 1 . .
    O O1 0.73807(14) 0.7981(4) 0.41758(10) 0.0515(6) Uani d . 1 . .
    O O2 0.76884(15) 1.2729(4) 0.32595(10) 0.0599(6) Uani d . 1 . .
    N N1 0.97196(15) 0.6544(4) 0.41510(10) 0.0342(5) Uani d . 1 . .
    N N2 0.85575(16) 1.1371(5) 0.31772(11) 0.0457(6) Uani d . 1 . .
    N N3 1.07870(17) 0.3179(5) 0.44609(11) 0.0508(7) Uani d . 1 . .
    H H3A 1.0515 0.3001 0.4813 0.061 Uiso calc R 1 . .
    H H3B 1.1273 0.2209 0.4368 0.061 Uiso calc R 1 . .
    N N4 0.73303(16) 0.9626(5) 0.56704(11) 0.0468(6) Uani d . 1 . .
    C C1 1.04521(18) 0.4975(5) 0.40561(12) 0.0352(6) Uani d . 1 . .
    C C2 1.0159(2) 0.7693(5) 0.31617(13) 0.0428(7) Uani d . 1 . .
    H H1 1.0129 0.8598 0.2789 0.051 Uiso calc R 1 . .
    C C3 0.95521(18) 0.8065(5) 0.36329(12) 0.0340(6) Uani d . 1 . .
    C C4 0.87134(19) 0.9811(5) 0.36324(12) 0.0370(6) Uani d . 1 . .
    C C5 0.80041(19) 0.9594(5) 0.41574(13) 0.0379(7) Uani d . 1 . .
    C C6 0.72758(19) 1.1345(6) 0.52336(14) 0.0427(7) Uani d . 1 . .
    C C7 0.5768(2) 1.1236(6) 0.57791(14) 0.0516(8) Uani d . 1 . .
    C C8 0.6472(2) 0.9518(6) 0.59907(14) 0.0451(7) Uani d . 1 . .
    C C9 0.6272(2) 0.7821(7) 0.64769(16) 0.0641(10) Uani d . 1 . .
    H H10 0.6733 0.6639 0.6622 0.077 Uiso calc R 1 . .
    C C10 0.5376(3) 0.7925(8) 0.67398(17) 0.0729(11) Uani d . 1 . .
    H H9 0.5232 0.6798 0.7066 0.088 Uiso calc R 1 . .
    C C11 0.4697(3) 0.9652(8) 0.65302(19) 0.0755(11) Uani d . 1 . .
    H H8 0.4099 0.9676 0.6719 0.091 Uiso calc R 1 . .
    C C12 0.4867(2) 1.1338(8) 0.60535(19) 0.0762(11) Uani d . 1 . .
    H H7 0.4400 1.2516 0.5916 0.091 Uiso calc R 1 . .
    C C13 0.7520(3) 1.4460(6) 0.27606(16) 0.0641(10) Uani d . 1 . .
    H H11A 0.8078 1.5537 0.2691 0.096 Uiso calc R 1 . .
    H H11B 0.6985 1.5590 0.2852 0.096 Uiso calc R 1 . .
    H H11C 0.7384 1.3431 0.2399 0.096 Uiso calc R 1 . .
loop_
    _atom_site_aniso_label
    _atom_site_aniso_U_11
    _atom_site_aniso_U_22
    _atom_site_aniso_U_33
    _atom_site_aniso_U_12
    _atom_site_aniso_U_13
    _atom_site_aniso_U_23
    S1 0.0469(4) 0.0640(5) 0.0309(4) 0.0148(4) 0.0129(3) 0.0034(4)
    S2 0.0494(5) 0.0563(5) 0.0387(5) -0.0072(4) 0.0129(4) -0.0009(4)
    S3 0.0557(5) 0.0812(6) 0.0605(6) 0.0223(4) 0.0143(4) 0.0168(5)
    O1 0.0441(12) 0.0557(12) 0.0547(15) -0.0042(10) 0.0139(10) -0.0033(10)
    O2 0.0565(13) 0.0793(15) 0.0439(14) 0.0303(11) 0.0118(11) 0.0226(11)
    N1 0.0349(12) 0.0442(13) 0.0236(13) 0.0022(10) 0.0041(10) 0.0040(10)
    N2 0.0469(14) 0.0550(14) 0.0353(15) 0.0137(12) 0.0067(11) 0.0056(12)
    N3 0.0567(16) 0.0613(15) 0.0342(15) 0.0246(13) 0.0114(12) 0.0107(13)
    N4 0.0419(14) 0.0621(15) 0.0363(15) 0.0042(12) 0.0108(11) 0.0046(13)
    C1 0.0354(14) 0.0429(15) 0.0274(15) -0.0001(12) 0.0043(12) -0.0033(13)
    C2 0.0465(16) 0.0536(17) 0.0283(16) 0.0077(13) 0.0091(13) 0.0076(13)
    C3 0.0369(14) 0.0399(14) 0.0251(15) -0.0006(12) 0.0031(12) 0.0006(12)
    C4 0.0399(15) 0.0444(16) 0.0266(16) 0.0013(12) 0.0046(12) 0.0021(13)
    C5 0.0359(14) 0.0439(16) 0.0339(17) 0.0095(13) 0.0040(12) 0.0060(13)
    C6 0.0391(15) 0.0539(17) 0.0351(17) 0.0019(13) 0.0079(13) -0.0053(14)
    C7 0.0427(16) 0.069(2) 0.043(2) -0.0017(15) 0.0105(14) -0.0055(16)
    C8 0.0426(16) 0.0606(19) 0.0320(17) -0.0018(14) 0.0081(13) -0.0045(15)
    C9 0.060(2) 0.084(2) 0.049(2) -0.0032(18) 0.0113(17) 0.0124(19)
    C10 0.077(3) 0.095(3) 0.046(2) -0.021(2) 0.020(2) 0.006(2)
    C11 0.052(2) 0.109(3) 0.066(3) -0.010(2) 0.0231(19) -0.011(2)
    C12 0.047(2) 0.109(3) 0.072(3) 0.013(2) 0.0178(19) 0.001(2)
    C13 0.075(2) 0.066(2) 0.052(2) 0.0228(18) -0.0030(18) 0.0160(18)
_geom_special_details
;
All e.s.d.'s (except the e.s.d. in the dihedral angle between two l.s. planes)
are estimated using the full covariance matrix. The cell e.s.d.'s are taken
into account individually in the estimation of e.s.d.'s in distances, angles
and torsion angles; correlations between e.s.d.'s in cell parameters are only
used when they are defined by crystal symmetry. An approximate (isotropic)
treatment of cell e.s.d.'s is used for estimating e.s.d.'s involving l.s.
planes.
;
loop_
    _geom_bond_atom_site_label_1
    _geom_bond_atom_site_label_2
    _geom_bond_site_symmetry_2
    _geom_bond_distance
    _geom_bond_publ_flag
    S1 C2 . 1.704(3) ?
    S1 C1 . 1.740(3) ?
    S2 C6 . 1.759(3) ?
    S2 C5 . 1.782(3) ?
    S3 C7 . 1.728(3) ?
    S3 C6 . 1.729(3) ?
    O1 C5 . 1.190(3) ?
    O2 N2 . 1.404(3) ?
    O2 C13 . 1.410(4) ?
    N1 C1 . 1.308(3) ?
    N1 C3 . 1.382(3) ?
    N2 C4 . 1.281(3) ?
    N3 C1 . 1.344(3) ?
    N3 H3A . 0.8600 ?
    N3 H3B . 0.8600 ?
    N4 C6 . 1.286(4) ?
    N4 C8 . 1.388(3) ?
    C2 C3 . 1.344(4) ?
    C2 H1 . 0.9300 ?
    C3 C4 . 1.463(4) ?
    C4 C5 . 1.517(3) ?
    C7 C8 . 1.387(4) ?
    C7 C12 . 1.394(4) ?
    C8 C9 . 1.387(4) ?
    C9 C10 . 1.378(5) ?
    C9 H10 . 0.9300 ?
    C10 C11 . 1.364(5) ?
    C10 H9 . 0.9300 ?
    C11 C12 . 1.360(5) ?
    C11 H8 . 0.9300 ?
    C12 H7 . 0.9300 ?
    C13 H11A . 0.9600 ?
    C13 H11B . 0.9600 ?
    C13 H11C . 0.9600 ?
loop_
    _geom_angle_atom_site_label_1
    _geom_angle_atom_site_label_2
    _geom_angle_atom_site_label_3
    _geom_angle_site_symmetry_1
    _geom_angle_site_symmetry_3
    _geom_angle
    _geom_angle_publ_flag
    C2 S1 C1 . . 88.90(13) ?
    C6 S2 C5 . . 99.42(13) ?
    C7 S3 C6 . . 88.79(15) ?
    N2 O2 C13 . . 110.1(2) ?
    C1 N1 C3 . . 109.6(2) ?
    C4 N2 O2 . . 110.2(2) ?
    C1 N3 H3A . . 120.0 ?
    C1 N3 H3B . . 120.0 ?
    H3A N3 H3B . . 120.0 ?
    C6 N4 C8 . . 110.3(2) ?
    N1 C1 N3 . . 124.9(2) ?
    N1 C1 S1 . . 114.7(2) ?
    N3 C1 S1 . . 120.37(19) ?
    C3 C2 S1 . . 110.7(2) ?
    C3 C2 H1 . . 124.7 ?
    S1 C2 H1 . . 124.7 ?
    C2 C3 N1 . . 116.1(2) ?
    C2 C3 C4 . . 126.0(2) ?
    N1 C3 C4 . . 117.8(2) ?
    N2 C4 C3 . . 120.2(2) ?
    N2 C4 C5 . . 121.0(2) ?
    C3 C4 C5 . . 118.7(2) ?
    O1 C5 C4 . . 123.6(3) ?
    O1 C5 S2 . . 125.2(2) ?
    C4 C5 S2 . . 111.29(19) ?
    N4 C6 S3 . . 116.5(2) ?
    N4 C6 S2 . . 123.9(2) ?
    S3 C6 S2 . . 119.61(18) ?
    C8 C7 C12 . . 121.4(3) ?
    C8 C7 S3 . . 109.5(2) ?
    C12 C7 S3 . . 129.1(3) ?
    C9 C8 C7 . . 119.5(3) ?
    C9 C8 N4 . . 125.6(3) ?
    C7 C8 N4 . . 115.0(3) ?
    C10 C9 C8 . . 118.5(3) ?
    C10 C9 H10 . . 120.8 ?
    C8 C9 H10 . . 120.8 ?
    C11 C10 C9 . . 121.2(4) ?
    C11 C10 H9 . . 119.4 ?
    C9 C10 H9 . . 119.4 ?
    C12 C11 C10 . . 121.9(3) ?
    C12 C11 H8 . . 119.1 ?
    C10 C11 H8 . . 119.1 ?
    C11 C12 C7 . . 117.5(4) ?
    C11 C12 H7 . . 121.2 ?
    C7 C12 H7 . . 121.2 ?
    O2 C13 H11A . . 109.5 ?
    O2 C13 H11B . . 109.5 ?
    H11A C13 H11B . . 109.5 ?
    O2 C13 H11C . . 109.5 ?
    H11A C13 H11C . . 109.5 ?
    H11B C13 H11C . . 109.5 ?
loop_
    _geom_torsion_atom_site_label_1
    _geom_torsion_atom_site_label_2
    _geom_torsion_atom_site_label_3
    _geom_torsion_atom_site_label_4
    _geom_torsion_site_symmetry_1
    _geom_torsion_site_symmetry_2
    _geom_torsion_site_symmetry_3
    _geom_torsion_site_symmetry_4
    _geom_torsion
    _geom_torsion_publ_flag
    C13 O2 N2 C4 . . . . 179.6(3) ?
    C3 N1 C1 N3 . . . . -177.9(3) ?
    C3 N1 C1 S1 . . . . 1.6(3) ?
    C2 S1 C1 N1 . . . . -1.1(2) ?
    C2 S1 C1 N3 . . . . 178.4(2) ?
    C1 S1 C2 C3 . . . . 0.3(2) ?
    S1 C2 C3 N1 . . . . 0.6(3) ?
    S1 C2 C3 C4 . . . . -176.0(2) ?
    C1 N1 C3 C2 . . . . -1.4(3) ?
    C1 N1 C3 C4 . . . . 175.5(2) ?
    O2 N2 C4 C3 . . . . 176.5(2) ?
    O2 N2 C4 C5 . . . . 0.7(4) ?
    C2 C3 C4 N2 . . . . -7.4(4) ?
    N1 C3 C4 N2 . . . . 176.1(2) ?
    C2 C3 C4 C5 . . . . 168.5(3) ?
    N1 C3 C4 C5 . . . . -8.1(4) ?
    N2 C4 C5 O1 . . . . 92.6(3) ?
    C3 C4 C5 O1 . . . . -83.3(3) ?
    N2 C4 C5 S2 . . . . -86.7(3) ?
    C3 C4 C5 S2 . . . . 97.4(2) ?
    C6 S2 C5 O1 . . . . -1.4(3) ?
    C6 S2 C5 C4 . . . . 177.9(2) ?
    C8 N4 C6 S3 . . . . 0.8(3) ?
    C8 N4 C6 S2 . . . . 179.6(2) ?
    C7 S3 C6 N4 . . . . -0.9(3) ?
    C7 S3 C6 S2 . . . . -179.7(2) ?
    C5 S2 C6 N4 . . . . 87.6(3) ?
    C5 S2 C6 S3 . . . . -93.60(19) ?
    C6 S3 C7 C8 . . . . 0.7(2) ?
    C6 S3 C7 C12 . . . . -179.4(4) ?
    C12 C7 C8 C9 . . . . 1.4(5) ?
    S3 C7 C8 C9 . . . . -178.6(3) ?
    C12 C7 C8 N4 . . . . 179.6(3) ?
    S3 C7 C8 N4 . . . . -0.4(3) ?
    C6 N4 C8 C9 . . . . 177.9(3) ?
    C6 N4 C8 C7 . . . . -0.3(4) ?
    C7 C8 C9 C10 . . . . -0.8(5) ?
    N4 C8 C9 C10 . . . . -178.8(3) ?
    C8 C9 C10 C11 . . . . 0.0(6) ?
    C9 C10 C11 C12 . . . . 0.2(6) ?
    C10 C11 C12 C7 . . . . 0.4(6) ?
    C8 C7 C12 C11 . . . . -1.2(6) ?
    S3 C7 C12 C11 . . . . 178.8(3) ?
loop_
    _geom_hbond_atom_site_label_D
    _geom_hbond_atom_site_label_H
    _geom_hbond_atom_site_label_A
    _geom_hbond_site_symmetry_A
    _geom_hbond_distance_DH
    _geom_hbond_distance_HA
    _geom_hbond_distance_DA
    _geom_hbond_angle_DHA
    _geom_hbond_publ_flag
    N3 H3A N1 3_766 0.86 2.29 3.106(3) 158 yes
    N3 H3B N4 3_766 0.86 2.16 2.997(3) 165 yes
    C12 H7 O1 3_676 0.93 2.51 3.198(3) 131 yes
data_global
_journal_date_recd_electronic     2009-06-19
_journal_date_accepted     2009-07-01
_journal_name_full     'Acta Crystallographica, Section E'
_journal_year     2009
_journal_volume     65
_journal_issue      8
_journal_page_first     o1805
_journal_page_last     o1805
_journal_paper_category     QO
_journal_coeditor_code     PV2172
_publ_contact_author_name     'Muhammad Nadeem Arshad'
_publ_contact_author_address
;
Materials Chemistry laboratory, Department of Chemistry,
GC University,
Lahore,
Pakistan.
;
_publ_contact_author_email     'mnachemist@hotmail.com'
_publ_contact_author_fax     ?
_publ_contact_author_phone     '+923334537630'
_publ_section_title
;
<i>S</i>-1,3-Benzothiazol-2-yl
(2<i>Z</i>)-2-(2-amino-1,3-thiazol-4-yl)-2-(methoxyimino)ethanethioate
;
loop_
    _publ_author_name
    _publ_author_footnote
    _publ_author_address
    'Sharif, Shahzad' .
;
Materials Chemistry Laboratory, Department of Chemistry,
GC University,
Lahore,
Pakistan
;
    'Khan, Islam Ullah' .
;
Materials Chemistry Laboratory, Department of Chemistry,
GC University,
Lahore,
Pakistan
;
    'Arshad, Muhammad Nadeem' .
;
Materials Chemistry Laboratory, Department of Chemistry,
GC University,
Lahore,
Pakistan
;
    'Sheikh, Tahir Ali' .
;
Materials Chemistry Laboratory, Department of Chemistry,
GC University,
Lahore,
Pakistan
;
    'Qureshi, Muhammad Zahid' .
;
Materials Chemistry Laboratory, Department of Chemistry,
GC University,
Lahore,
Pakistan
;
