# Supplementary material for: S-1,3-Benzothia­zol-2-yl (2Z)-2-(2-amino-1,3-thia­zol-4-yl)-2-(methoxy­imino)­ethane­thio­ate
Source: Acta Crystallogr Sect E Struct Rep Online. 2009 Jul 11;65(Pt 8):o1805. doi: 10.1107/S1600536809025616 (PMC2977499; doi:10.1107/S1600536809025616)
Supplement: Supplementary file 2 [file e-65-o1805-Isup2.hkl]

# 
# h,k,l, Fc-squared, Fo-squared, sigma(Fo-squared) and status flag 
# 
data_I
_shelx_title ' BSM10N_0m in P2(1)/c' 
_shelx_refln_list_code          4 
_shelx_F_calc_maximum      183.23 
_exptl_crystal_F_000       720.00 
_reflns_d_resolution_high  0.7462 
 
loop_ 
 _symmetry_equiv_pos_as_xyz 
 'x, y, z' 
 '-x, y+1/2, -z+1/2' 
 '-x, -y, -z' 
 'x, -y-1/2, z-1/2' 
 
_cell_length_a    13.9725 
_cell_length_b     5.0156 
_cell_length_c    21.7664 
_cell_angle_alpha  90.000 
_cell_angle_beta   90.001 
_cell_angle_gamma  90.000 
 
_shelx_F_squared_multiplier     1.000 
 
loop_ 
 _refln_index_h 
 _refln_index_k 
 _refln_index_l 
 _refln_F_squared_calc 
 _refln_F_squared_meas 
 _refln_F_squared_sigma 
 _refln_observed_status 
   1   0   0     4339.96       -0.02      1.08 o 
   2   0   0        0.28       -0.45      3.06 o 
   3   0   0      616.27      570.25     14.68 o 
   4   0   0       77.17       93.81      7.63 o 
   5   0   0      432.34      458.94     16.04 o 
   6   0   0     1040.46     1070.74     38.16 o 
   7   0   0      503.19      514.77     26.67 o 
   8   0   0     2285.48     2094.08     65.56 o 
   9   0   0     1288.25     1271.22     35.77 o 
  10   0   0       15.66       10.43     10.61 o 
  11   0   0     1587.10     1474.64     37.15 o 
  12   0   0       28.27       20.55      8.72 o 
  13   0   0      220.52      210.65     20.40 o 
  14   0   0      497.83      547.70     31.51 o 
  15   0   0      100.80      129.52     18.59 o 
  16   0   0        0.32       -7.25     16.98 o 
  17   0   0       53.07       44.58     28.66 o 
  18   0   0        5.87        2.82     32.36 o 
   1   1   0     5127.62     5009.64     42.47 o 
   2   1   0      135.21      126.58      3.31 o 
   3   1   0      495.72      481.21      6.92 o 
   4   1   0     7375.88     7298.03     66.22 o 
   5   1   0     4472.65     4580.25     51.50 o 
   6   1   0      555.99      520.71     11.59 o 
   7   1   0      388.50      424.03     14.38 o 
   8   1   0      342.28      292.37     16.64 o 
   9   1   0      195.16      209.01     10.42 o 
  10   1   0       97.24       88.49      8.88 o 
  11   1   0       43.58       38.89      8.16 o 
  12   1   0       10.44       -2.39      7.31 o 
  13   1   0       85.99       99.50     10.46 o 
  14   1   0      210.16      260.15     16.30 o 
  15   1   0       75.13       82.80     13.24 o 
  16   1   0       22.97       44.59     15.01 o 
  17   1   0        0.42       10.61     20.11 o 
  18   1   0       21.65       -0.10     21.84 o 
   0   2   0     2127.51     2048.03     40.65 o 
   1   2   0      367.39      347.11      5.94 o 
   2   2   0       16.71       13.60      3.11 o 
   3   2   0      258.40      286.82      6.26 o 
   4   2   0      253.17      290.25      7.15 o 
   5   2   0     5174.30     5195.79     62.19 o 
   6   2   0      545.37      481.79     11.04 o 
   7   2   0        0.18       -4.73      4.73 o 
   8   2   0        1.55        1.85      5.10 o 
   9   2   0     1329.47     1244.11     25.83 o 
  10   2   0       53.78       48.84      8.55 o 
  11   2   0        8.51        9.48      7.58 o 
  12   2   0        0.75       -5.68      7.63 o 
  13   2   0      225.44      191.43     19.99 o 
  14   2   0       30.78       43.06     12.92 o 
  15   2   0        4.34       -5.42     13.68 o 
  16   2   0      135.70      188.22     25.57 o 
  17   2   0        0.91      -10.70     20.31 o 
   1   3   0      127.80      153.37      8.09 o 
   2   3   0       11.43       12.21      2.96 o 
   3   3   0      370.10      342.68      8.80 o 
   4   3   0      519.09      490.87     10.63 o 
   5   3   0      321.04      327.77      8.44 o 
   6   3   0     1099.24     1066.27     17.60 o 
   7   3   0      301.01      322.82     10.61 o 
   8   3   0       47.96       34.07      9.21 o 
   9   3   0       12.36       13.12      9.10 o 
  10   3   0       22.67       21.92      9.93 o 
  11   3   0       61.71       56.05     11.83 o 
  12   3   0        2.03       -3.06     10.64 o 
  13   3   0        9.19       15.41     11.45 o 
  14   3   0        2.29       -8.78     12.47 o 
  15   3   0        3.05      -15.28     15.28 o 
  16   3   0        9.93       18.99     27.08 o 
   0   4   0      961.76      969.83     39.69 o 
   1   4   0      212.24      216.41     13.72 o 
   2   4   0       14.69       11.63      7.11 o 
   3   4   0       21.79       25.86      5.14 o 
   4   4   0       10.65        7.49      4.50 o 
   5   4   0       30.28       14.89      6.15 o 
   6   4   0       65.50       53.22      8.71 o 
   7   4   0      137.76      134.20     12.22 o 
   8   4   0        1.16       -2.19      8.69 o 
   9   4   0        2.67       -4.23      9.51 o 
  10   4   0       28.05       54.78     17.81 o 
  11   4   0       40.17       54.79     12.84 o 
  12   4   0        0.03        7.28     16.77 o 
  13   4   0        1.46       -2.86     16.07 o 
  14   4   0       89.38      103.41     22.68 o 
  15   4   0        0.25      -20.76     30.92 o 
   1   5   0        6.40       -2.92     17.51 o 
   2   5   0      113.97      135.05     26.48 o 
   3   5   0       52.56       38.60     20.56 o 
   4   5   0       24.35        3.72      9.73 o 
   5   5   0       75.72       70.30     16.35 o 
   6   5   0        1.48       -7.07     10.21 o 
   7   5   0        3.34      -11.30     11.30 o 
   8   5   0       16.98       11.81     12.69 o 
   9   5   0       13.20       16.67     15.03 o 
  10   5   0       12.26       -3.65     15.38 o 
  11   5   0       32.56        0.56     23.14 o 
  12   5   0        1.78       -7.12     23.45 o 
   0   6   0       84.90      155.23     47.30 o 
   1   6   0       42.42        1.26     24.25 o 
   2   6   0       17.89       14.77     39.33 o 
   3   6   0        1.63       -3.96     32.40 o 
   4   6   0        7.44        7.95     34.01 o 
   5   6   0        8.31       39.38     38.45 o 
   6   6   0        0.57      -12.13     12.13 o 
   7   6   0        3.34      -12.59     14.34 o 
   8   6   0        0.55        3.38     16.13 o 
 -18   1   1       53.53       64.62     24.97 o 
 -17   1   1        0.66      -18.11     18.11 o 
 -16   1   1        0.04      -13.20     13.52 o 
 -15   1   1      178.22      206.95     16.26 o 
 -14   1   1       68.43       60.15     11.68 o 
 -13   1   1       41.54       50.61      9.06 o 
 -12   1   1       39.67       47.50      8.12 o 
 -11   1   1      364.27      347.15     11.77 o 
 -10   1   1      256.76      242.22      9.83 o 
  -9   1   1      509.16      491.41     12.98 o 
  -8   1   1      427.56      350.31     10.42 o 
  -7   1   1      481.76      478.48     10.71 o 
  -6   1   1       83.51       98.83      5.27 o 
  -5   1   1       67.10       74.61      4.48 o 
  -4   1   1     1699.64     1663.23     17.86 o 
  -3   1   1     1021.21     1009.50     10.87 o 
  -2   1   1      643.87      617.31      7.78 o 
  -1   1   1     1672.14     1749.25     18.34 o 
   0   1   1     3647.18     3664.21     37.96 o 
   1   1   1     7009.56     7034.00     60.61 o 
   2   1   1    22043.48    21059.28    190.31 o 
   3   1   1    15980.95    15140.02    132.96 o 
   4   1   1      638.92      666.93     10.31 o 
   5   1   1      339.70      388.42     11.99 o 
   6   1   1     2486.17     2710.33     48.92 o 
   7   1   1     1119.25     1135.05     19.27 o 
   8   1   1      412.37      394.87     12.61 o 
   9   1   1        9.03        0.66      5.73 o 
  10   1   1       49.41       46.20      7.85 o 
  11   1   1      122.94      128.21     10.01 o 
  12   1   1       13.47       -1.27      7.03 o 
  13   1   1      322.84      337.96     15.42 o 
  14   1   1       60.96       58.77     10.71 o 
  15   1   1      284.39      274.60     16.09 o 
  16   1   1       26.29       19.73     14.15 o 
  17   1   1       57.34       43.81     20.19 o 
  18   1   1       16.58        1.86     31.71 o 
 -17   2   1        0.21      -18.84     23.26 o 
 -16   2   1       11.16        6.47     20.69 o 
 -15   2   1       81.38       98.51     18.62 o 
 -14   2   1       33.76        2.71     10.49 o 
 -13   2   1       60.28       58.83     13.52 o 
 -12   2   1       66.95       80.92     10.38 o 
 -11   2   1      430.19      459.43     16.75 o 
 -10   2   1       42.01       30.23      7.82 o 
  -9   2   1      448.61      412.27     14.48 o 
  -8   2   1      268.73      263.81      9.98 o 
  -7   2   1      535.38      535.56     12.97 o 
  -6   2   1      678.72      643.54     12.78 o 
  -5   2   1      320.49      345.67      9.99 o 
  -4   2   1      695.73      675.43     11.00 o 
  -3   2   1      172.15      193.75      5.20 o 
  -2   2   1      943.98      952.68     13.06 o 
  -1   2   1      214.20      185.50      4.44 o 
   0   2   1       52.78       47.56      4.82 o 
   1   2   1        4.33       11.72      2.30 o 
   2   2   1     2157.42     2027.41     23.34 o 
   3   2   1       28.28       19.41      4.14 o 
   4   2   1     2174.09     2154.86     27.13 o 
   5   2   1        6.62        4.15      4.00 o 
   6   2   1       16.14       14.47      4.52 o 
   7   2   1     1207.25     1170.45     20.28 o 
   8   2   1      945.56      978.37     18.86 o 
   9   2   1      198.97      197.59     10.87 o 
  10   2   1       45.65       41.26      8.20 o 
  11   2   1       41.90       37.81      8.84 o 
  12   2   1        0.33       -2.60      8.05 o 
  13   2   1      165.78      147.80     14.95 o 
  14   2   1        9.30        3.57     11.68 o 
  15   2   1        5.18       11.85     14.71 o 
  16   2   1        6.95       24.13     19.35 o 
  17   2   1        0.00        6.47     21.00 o 
 -16   3   1        7.21       17.67     25.28 o 
 -15   3   1       39.96       63.90     21.17 o 
 -14   3   1      131.94      165.99     18.25 o 
 -13   3   1      201.01      207.16     17.85 o 
 -12   3   1       58.91       71.30     13.12 o 
 -11   3   1      153.04      140.68     15.08 o 
 -10   3   1       79.65       62.33     13.20 o 
  -9   3   1        1.01       -3.86      8.52 o 
  -8   3   1       13.68        6.81      6.02 o 
  -7   3   1      324.51      336.91     10.29 o 
  -6   3   1       16.39        7.99      4.69 o 
  -5   3   1      363.57      356.39      8.78 o 
  -4   3   1      109.72      118.89      5.95 o 
  -3   3   1     2615.81     2527.90     34.38 o 
  -2   3   1      369.80      336.66      7.15 o 
  -1   3   1      211.43      170.11      5.86 o 
   0   3   1       88.90       95.46      6.79 o 
   1   3   1      308.90      279.35      9.03 o 
   2   3   1       36.11       38.99      3.43 o 
   3   3   1        5.79        0.66      3.30 o 
   4   3   1      308.69      295.55      8.59 o 
   5   3   1        5.61       -0.62      3.73 o 
   6   3   1        0.24       -4.47      4.47 o 
   7   3   1      156.86      157.54      8.20 o 
   8   3   1      943.08      910.06     26.23 o 
   9   3   1      268.47      244.32     23.52 o 
  10   3   1       19.17       28.03     10.01 o 
  11   3   1      210.78      181.27     15.30 o 
  12   3   1      434.31      485.80     32.68 o 
  13   3   1       26.72       32.10     12.34 o 
  14   3   1        7.02       19.43     13.53 o 
  15   3   1        2.53       15.08     16.50 o 
  16   3   1       12.11       -2.28     24.50 o 
 -14   4   1       13.83       26.28     19.39 o 
 -13   4   1       20.36       -7.93     16.47 o 
 -12   4   1      173.05      168.42     21.37 o 
 -11   4   1        3.22        5.47     11.27 o 
 -10   4   1       13.15       -1.29     10.51 o 
  -9   4   1       53.27       48.18     11.34 o 
  -8   4   1        0.09       12.16      9.30 o 
  -7   4   1       85.94      115.53     12.23 o 
  -6   4   1      203.62      217.69     14.25 o 
  -5   4   1      280.31      269.02     11.14 o 
  -4   4   1       26.46       22.19      4.95 o 
  -3   4   1        4.94       -0.11      4.07 o 
  -2   4   1     1362.62     1311.55     26.55 o 
  -1   4   1      501.95      521.80     18.53 o 
   0   4   1       97.19       90.05     10.62 o 
   1   4   1       21.47       33.08      8.66 o 
   2   4   1      701.40      682.56     15.29 o 
   3   4   1       51.28       55.60      4.94 o 
   4   4   1       19.46       17.27      4.91 o 
   5   4   1       44.35       36.41      7.98 o 
   6   4   1        4.98       -7.16      7.16 o 
   7   4   1      298.86      270.57     14.90 o 
   8   4   1        3.94        2.48      8.82 o 
   9   4   1      257.67      320.91     17.69 o 
  10   4   1       10.26       10.61     11.21 o 
  11   4   1       37.01       43.48     12.58 o 
  12   4   1       97.79       50.32     22.31 o 
  13   4   1      127.39      151.17     31.62 o 
  14   4   1        0.69       -6.50     17.71 o 
 -12   5   1       29.11       40.77     19.97 o 
 -11   5   1        4.04       -4.11     17.26 o 
 -10   5   1       29.90       26.07     16.14 o 
  -9   5   1       20.16       14.95     15.12 o 
  -8   5   1        9.66       11.17     13.00 o 
  -7   5   1       24.51       10.41     11.76 o 
  -6   5   1      112.10      108.24     13.82 o 
  -5   5   1       44.01       32.22     10.55 o 
  -4   5   1      125.87      128.49     18.34 o 
  -3   5   1       38.89       62.82     10.35 o 
  -2   5   1       14.47        6.34     18.83 o 
  -1   5   1      123.56       79.36     23.83 o 
   0   5   1        7.92       -7.78     16.54 o 
   1   5   1        0.02       20.54     18.71 o 
   2   5   1      306.75      315.60     33.74 o 
   3   5   1      356.07      396.64     51.86 o 
   4   5   1        1.67       -8.25      8.25 o 
   5   5   1        0.85        4.30      9.28 o 
   6   5   1      117.76      143.92     19.99 o 
   7   5   1       58.35       67.12     13.62 o 
   8   5   1       32.27        9.89     12.98 o 
   9   5   1        2.10       -2.53     14.49 o 
  10   5   1        0.10       -1.08     16.51 o 
  11   5   1       25.38       27.26     18.55 o 
  12   5   1        0.26        0.07     18.36 o 
  -8   6   1        0.09      -15.24     15.24 o 
  -7   6   1       90.30       79.04     16.89 o 
  -6   6   1        6.62       -9.18     12.73 o 
  -5   6   1        0.03        0.79     35.70 o 
  -4   6   1        0.04      -10.05     34.81 o 
  -3   6   1        2.42        0.45     34.29 o 
  -2   6   1        9.08        3.17     24.14 o 
  -1   6   1        7.44       -4.41     24.45 o 
   0   6   1        0.25      -22.23     22.23 o 
   1   6   1       87.19       67.06     43.31 o 
   2   6   1       30.39       61.62     37.77 o 
   3   6   1        9.16       25.48     33.12 o 
   4   6   1       89.33      164.63     48.68 o 
   5   6   1       59.89      131.61     44.41 o 
   6   6   1        0.97      -12.11     12.24 o 
   7   6   1       52.59       53.93     16.70 o 
   8   6   1        0.01       12.79     16.74 o 
 -18   0   2       72.98       90.02     32.67 o 
 -17   0   2       17.33       16.33     20.21 o 
 -16   0   2      206.27      205.42     25.72 o 
 -15   0   2        7.33        6.52     13.64 o 
 -14   0   2      471.03      477.90     25.78 o 
 -13   0   2      215.17      171.18     20.87 o 
 -12   0   2      689.73      687.05     39.47 o 
 -11   0   2      902.74      884.04     35.25 o 
 -10   0   2      246.81      245.91     12.60 o 
  -9   0   2     1664.50     1680.31     37.83 o 
  -8   0   2      107.86      103.51      8.81 o 
  -7   0   2     1519.19     1507.99     32.66 o 
  -6   0   2      116.68       78.77      6.41 o 
  -5   0   2     5876.92     5941.79     84.33 o 
  -4   0   2    13669.40    13478.22    200.73 o 
  -3   0   2     6245.20     6224.79     86.31 o 
  -2   0   2      708.60      721.69     12.90 o 
   1   0   2     2112.37     2070.62    113.88 o 
   2   0   2    14352.25    14460.74    193.99 o 
   3   0   2    18663.03    17967.02    263.80 o 
   4   0   2     2484.97     2428.59     40.68 o 
   5   0   2     1649.50     1601.10     59.53 o 
   6   0   2       31.53        7.14      8.95 o 
   7   0   2     3124.92     2893.15     65.59 o 
   8   0   2     1960.97     1951.13     49.80 o 
   9   0   2     8902.08     8948.35    182.45 o 
  10   0   2      137.37      133.06     14.32 o 
  11   0   2      726.70      648.61     29.02 o 
  12   0   2      364.42      395.31     24.21 o 
  13   0   2       90.78       87.13     16.51 o 
  14   0   2       53.38       25.07     13.43 o 
  15   0   2       40.69       48.03     15.17 o 
  16   0   2       46.59       73.41     20.89 o 
  17   0   2      101.08      120.37     31.02 o 
  18   0   2        5.29      -14.32     31.69 o 
 -18   1   2        0.30      -22.60     27.74 o 
 -17   1   2       57.01       34.78     20.82 o 
 -16   1   2       45.94       44.57     15.77 o 
 -15   1   2      331.12      337.31     19.85 o 
 -14   1   2        0.34       -2.57      9.60 o 
 -13   1   2      301.89      305.69     13.92 o 
 -12   1   2        6.32        6.40      6.86 o 
 -11   1   2       14.76       14.20      7.04 o 
 -10   1   2     1002.27      955.05     20.78 o 
  -9   1   2      399.94      401.38     13.52 o 
  -8   1   2      854.26      857.46     21.50 o 
  -7   1   2     1312.37     1320.44     19.63 o 
  -6   1   2      378.87      336.74      7.93 o 
  -5   1   2     3596.46     3459.18     36.63 o 
  -4   1   2      392.41      402.24      7.62 o 
  -3   1   2     6114.27     6204.44     54.32 o 
  -2   1   2       84.66       82.85      3.87 o 
  -1   1   2     3579.53     3736.50     34.21 o 
   0   1   2      104.71      110.81      2.74 o 
   1   1   2       23.23        8.27      1.76 o 
   2   1   2    12805.90    12608.46    131.19 o 
   3   1   2      515.16      522.09      8.74 o 
   4   1   2    10514.88    10317.99    109.34 o 
   5   1   2     3478.36     3273.31     38.58 o 
   6   1   2     1362.28     1347.26     20.89 o 
   7   1   2       45.32       64.29      5.93 o 
   8   1   2       33.04       21.78      5.84 o 
   9   1   2       96.51       78.74      9.49 o 
  10   1   2     2139.92     1979.18     35.19 o 
  11   1   2      217.71      224.58     11.96 o 
  12   1   2       71.29       79.57      9.77 o 
  13   1   2      273.46      269.72     14.28 o 
  14   1   2       54.85       61.18      9.79 o 
  15   1   2      186.85      224.90     17.78 o 
  16   1   2       12.92       14.04     14.65 o 
  17   1   2       27.01       18.90     20.75 o 
  18   1   2        0.00      -25.20     25.20 o 
 -17   2   2      124.64      102.73     31.65 o 
 -16   2   2       43.36       45.45     25.63 o 
 -15   2   2       60.08      109.24     18.98 o 
 -14   2   2      200.85      181.23     18.85 o 
 -13   2   2      303.67      347.02     17.95 o 
 -12   2   2      530.78      542.93     22.25 o 
 -11   2   2       64.04       75.61     10.98 o 
 -10   2   2      222.51      231.98     14.57 o 
  -9   2   2      673.14      641.62     17.85 o 
  -8   2   2        0.11       -3.12      5.28 o 
  -7   2   2      635.72      651.06     13.65 o 
  -6   2   2        0.05       -4.07      4.07 o 
  -5   2   2     1159.50     1261.52     22.34 o 
  -4   2   2       34.90       14.79      3.36 o 
  -3   2   2     1213.70     1231.96     15.53 o 
  -2   2   2      580.75      522.51      8.19 o 
  -1   2   2     2024.25     1960.97     22.86 o 
   0   2   2     3545.57     3348.61     36.25 o 
   1   2   2      814.75      843.52     11.28 o 
   2   2   2     2112.68     2119.65     23.03 o 
   3   2   2       76.36       65.76      3.79 o 
   4   2   2     6655.04     6592.13     75.90 o 
   5   2   2      347.54      359.58     10.31 o 
   6   2   2      156.54      185.74     10.99 o 
   7   2   2       22.15        5.68      6.23 o 
   8   2   2        6.86       -4.16      5.11 o 
   9   2   2      344.52      330.25     13.21 o 
  10   2   2      196.39      193.16     11.60 o 
  11   2   2      860.45      836.59     22.53 o 
  12   2   2       66.09       77.92     11.17 o 
  13   2   2       58.20       28.87     11.35 o 
  14   2   2      203.11      201.26     17.52 o 
  15   2   2       13.24       23.97     16.71 o 
  16   2   2      198.81      189.24     25.89 o 
  17   2   2       78.00      104.98     25.37 o 
 -16   3   2        4.44      -14.40     23.08 o 
 -15   3   2        8.90        1.91     22.92 o 
 -14   3   2       15.53       26.72     12.56 o 
 -13   3   2       75.71       91.49     15.30 o 
 -12   3   2       37.35       33.79     12.82 o 
 -11   3   2       46.04       46.86     15.26 o 
 -10   3   2      756.95      739.52     34.80 o 
  -9   3   2      238.86      230.18     15.02 o 
  -8   3   2       44.65       39.27      6.64 o 
  -7   3   2      116.68      140.64      7.50 o 
  -6   3   2      227.06      240.51      8.36 o 
  -5   3   2      305.94      294.39      8.09 o 
  -4   3   2       21.92       11.22      4.02 o 
  -3   3   2     1276.85     1302.30     19.06 o 
  -2   3   2       51.89       50.59      3.80 o 
  -1   3   2      401.56      403.24     11.52 o 
   0   3   2      307.05      300.65     10.73 o 
   1   3   2      973.75      945.41     16.56 o 
   2   3   2       51.42       45.37      3.56 o 
   3   3   2      127.35      138.87      5.42 o 
   4   3   2     1016.73      875.38     15.17 o 
   5   3   2      356.18      355.71      9.16 o 
   6   3   2        0.06        6.83      4.55 o 
   7   3   2       50.36       38.30      6.14 o 
   8   3   2       12.68        2.09      6.04 o 
   9   3   2       41.89       36.29      9.43 o 
  10   3   2        1.92       -6.51      8.99 o 
  11   3   2       79.54      111.00     16.65 o 
  12   3   2        1.77        2.74     10.88 o 
  13   3   2       20.90        4.71     11.73 o 
  14   3   2        4.84        1.54     13.06 o 
  15   3   2      156.59      196.95     21.07 o 
  16   3   2        0.22       -5.04     24.10 o 
 -14   4   2       73.21       82.86     21.69 o 
 -13   4   2       18.33        3.64     15.05 o 
 -12   4   2       12.34       -1.17     12.53 o 
 -11   4   2       33.45       37.00     12.57 o 
 -10   4   2        3.05        5.60     10.72 o 
  -9   4   2      227.65      262.30     16.84 o 
  -8   4   2       47.99       38.87     10.58 o 
  -7   4   2        4.52       14.52      8.23 o 
  -6   4   2       28.25       33.99      8.20 o 
  -5   4   2       52.92       52.98     10.48 o 
  -4   4   2      519.96      520.46     11.96 o 
  -3   4   2      634.09      658.30     12.93 o 
  -2   4   2      196.59      214.76      7.44 o 
  -1   4   2        0.19       -6.26      6.26 o 
   0   4   2        1.87       -5.43      7.05 o 
   1   4   2        6.22       11.06      7.39 o 
   2   4   2        3.97        0.64      6.05 o 
   3   4   2       52.86       60.47      5.48 o 
   4   4   2      118.79      128.29      6.81 o 
   5   4   2      177.33      166.39     11.00 o 
   6   4   2      163.14      148.77     11.51 o 
   7   4   2       12.52       18.57      8.33 o 
   8   4   2       30.06       35.63      9.82 o 
   9   4   2       55.30       79.09     11.97 o 
  10   4   2        7.35       10.89     10.95 o 
  11   4   2        0.45      -10.92     13.01 o 
  12   4   2        0.06        0.72     14.48 o 
  13   4   2        5.42      -17.18     17.18 o 
  14   4   2        1.46       -3.86     21.65 o 
 -12   5   2       18.46       26.13     19.31 o 
 -11   5   2        3.47        1.92     17.66 o 
 -10   5   2       91.74       88.43     18.99 o 
  -9   5   2       10.79        2.16     14.33 o 
  -8   5   2       18.36       -0.45     12.52 o 
  -7   5   2       57.26       60.97     21.20 o 
  -6   5   2        0.11       -4.34     10.33 o 
  -5   5   2      107.36      117.58     11.97 o 
  -4   5   2      197.48      197.79     12.60 o 
  -3   5   2       33.88       38.28     10.41 o 
  -2   5   2        9.20        4.47     18.32 o 
  -1   5   2       11.76       15.98     20.39 o 
   0   5   2        0.11       12.41     22.84 o 
   1   5   2      294.17      347.04     79.15 o 
   2   5   2        4.68       -1.07     26.34 o 
   3   5   2      180.30      171.85     18.78 o 
   4   5   2       36.76       24.16     16.55 o 
   5   5   2        3.41       -0.61      9.51 o 
   6   5   2       11.44        4.18     10.56 o 
   7   5   2       21.95       41.31     12.88 o 
   8   5   2        7.99        3.43     12.59 o 
   9   5   2       93.51       75.94     18.87 o 
  10   5   2       49.50       32.42     19.67 o 
  11   5   2        0.00      -14.60     16.91 o 
  12   5   2       11.59       10.37     19.35 o 
  -8   6   2       28.81       13.39     16.73 o 
  -7   6   2        4.93        3.67     14.91 o 
  -6   6   2        0.33       18.36     13.33 o 
  -5   6   2        1.62        1.50     13.99 o 
  -4   6   2        0.04       21.76     39.97 o 
  -3   6   2       12.72      -20.66     22.74 o 
  -2   6   2        0.64      -21.32     21.32 o 
  -1   6   2        2.41       -9.15     23.45 o 
   0   6   2       19.95       41.73     35.12 o 
   1   6   2        0.66       11.22     31.02 o 
   2   6   2        0.30      -17.42     31.26 o 
   3   6   2        5.88      -28.85     28.85 o 
   4   6   2        8.20       31.40     34.56 o 
   5   6   2       13.24       23.00     36.42 o 
   6   6   2        3.36       -4.97     12.94 o 
   7   6   2        2.88      -14.53     14.53 o 
   8   6   2        2.03       -5.85     17.63 o 
 -18   1   3       16.86       -6.14     44.17 o 
 -17   1   3        0.92       -1.72     20.06 o 
 -16   1   3       99.50       79.07     16.99 o 
 -15   1   3      410.51      436.07     20.81 o 
 -14   1   3      199.12      215.49     15.31 o 
 -13   1   3      127.51      127.46     12.87 o 
 -12   1   3       66.02       52.26      8.30 o 
 -11   1   3      864.96      833.38     20.07 o 
 -10   1   3      323.66      331.57     12.54 o 
  -9   1   3       95.68       95.52      7.73 o 
  -8   1   3      659.17      717.86     16.38 o 
  -7   1   3       75.83       75.33      5.84 o 
  -6   1   3      845.44      846.57     14.43 o 
  -5   1   3      220.57      230.98      6.75 o 
  -4   1   3       12.58        3.15      2.70 o 
  -3   1   3        1.28        3.22      2.54 o 
  -2   1   3      147.30      160.45      4.20 o 
  -1   1   3     6323.11     6106.95     61.97 o 
   0   1   3       31.19       34.97      2.93 o 
   1   1   3     1112.18     1063.10     13.59 o 
   2   1   3     9116.07     9068.33     91.07 o 
   3   1   3        0.23       -2.08      3.14 o 
   4   1   3      481.19      505.04     11.21 o 
   5   1   3     1403.56     1294.23     20.79 o 
   6   1   3     3033.59     3009.14     39.70 o 
   7   1   3      171.92      169.19      8.15 o 
   8   1   3        0.01       -1.68      5.80 o 
   9   1   3      243.37      253.56     11.59 o 
  10   1   3      797.25      778.79     20.19 o 
  11   1   3       78.73       76.28      9.47 o 
  12   1   3      712.58      718.54     20.88 o 
  13   1   3       81.92       90.34      9.99 o 
  14   1   3       50.54       48.61     12.70 o 
  15   1   3        0.51      -10.13     11.43 o 
  16   1   3       36.10       14.34     14.75 o 
  17   1   3        8.89       15.27     27.84 o 
  18   1   3       38.40       31.09     30.33 o 
 -17   2   3       69.92       62.53     29.65 o 
 -16   2   3       48.77       56.84     21.75 o 
 -15   2   3       17.83       28.48     15.86 o 
 -14   2   3        4.73        0.31     12.22 o 
 -13   2   3       70.99       92.42     14.51 o 
 -12   2   3      288.35      260.32     13.58 o 
 -11   2   3       78.62       77.04      9.25 o 
 -10   2   3        7.84       -5.08      6.75 o 
  -9   2   3      245.42      271.46     10.78 o 
  -8   2   3      301.95      299.61      9.37 o 
  -7   2   3       47.80       55.42      5.75 o 
  -6   2   3      872.45      879.95     15.58 o 
  -5   2   3        0.70       -2.80      3.41 o 
  -4   2   3       63.43       68.32      4.81 o 
  -3   2   3      946.71      977.42     13.35 o 
  -2   2   3     1729.36     1678.46     19.41 o 
  -1   2   3      131.23      132.47      4.77 o 
   0   2   3       39.27       43.24      3.58 o 
   1   2   3     1140.05     1238.90     15.39 o 
   2   2   3      950.33      863.88     11.40 o 
   3   2   3      415.02      461.37      9.03 o 
   4   2   3        0.16       -3.34      3.34 o 
   5   2   3     1735.18     1690.77     24.61 o 
   6   2   3      132.30      161.25      7.02 o 
   7   2   3        4.98        1.68      4.99 o 
   8   2   3        0.11       -1.16      5.38 o 
   9   2   3      277.05      234.00     12.82 o 
  10   2   3       56.10       60.94      8.79 o 
  11   2   3       35.92       23.96      8.82 o 
  12   2   3       54.68       52.18      9.62 o 
  13   2   3      141.20      163.42     15.35 o 
  14   2   3      175.27      184.05     17.12 o 
  15   2   3       51.82       44.52     14.05 o 
  16   2   3       54.63       31.39     20.66 o 
  17   2   3       22.20       60.79     23.83 o 
 -16   3   3        2.79       -5.65     24.82 o 
 -15   3   3       43.69       50.16     25.82 o 
 -14   3   3       10.13       22.45     15.02 o 
 -13   3   3        6.79       16.77     11.43 o 
 -12   3   3       59.75       80.33     13.71 o 
 -11   3   3      154.98      172.25     15.28 o 
 -10   3   3      789.89      859.48     27.96 o 
  -9   3   3        2.39       -2.45      8.82 o 
  -8   3   3      563.74      611.63     21.82 o 
  -7   3   3       82.10       95.74      7.03 o 
  -6   3   3      390.19      354.92     10.61 o 
  -5   3   3       69.83       72.71      5.28 o 
  -4   3   3      776.75      792.26     14.51 o 
  -3   3   3     1237.20     1284.05     19.19 o 
  -2   3   3     1527.99     1589.16     20.05 o 
  -1   3   3       17.40       13.54      3.57 o 
   0   3   3      953.49      953.56     15.96 o 
   1   3   3      469.64      420.34      8.57 o 
   2   3   3      448.10      449.20      9.48 o 
   3   3   3      248.99      249.41      7.51 o 
   4   3   3      352.44      315.64      9.16 o 
   5   3   3      377.21      383.39     10.24 o 
   6   3   3      608.70      547.62     12.26 o 
   7   3   3      739.96      754.85     15.29 o 
   8   3   3      157.71      182.93     13.01 o 
   9   3   3        0.86        0.26      8.27 o 
  10   3   3      283.21      261.50     16.26 o 
  11   3   3       10.83       -0.99      9.60 o 
  12   3   3        8.44       -0.90     10.79 o 
  13   3   3      112.11      120.52     15.80 o 
  14   3   3        0.07       -3.31     12.86 o 
  15   3   3       49.67       49.81     15.60 o 
  16   3   3        1.30       -0.38     25.66 o 
 -14   4   3        1.67       -5.04     21.42 o 
 -13   4   3        0.16        8.02     14.28 o 
 -12   4   3        5.30        2.08     12.26 o 
 -11   4   3       92.50       87.97     14.75 o 
 -10   4   3      270.19      268.41     18.30 o 
  -9   4   3       45.54       39.02     11.48 o 
  -8   4   3      194.19      211.81     15.26 o 
  -7   4   3      719.01      753.58     24.39 o 
  -6   4   3      107.59      112.99      9.70 o 
  -5   4   3       82.77       76.23      8.22 o 
  -4   4   3       15.30       13.45      5.03 o 
  -3   4   3       35.60       35.83      4.94 o 
  -2   4   3       17.58       18.92      4.52 o 
  -1   4   3       10.51       14.51      5.89 o 
   0   4   3        3.65        3.19      4.53 o 
   1   4   3       18.60       14.80      5.64 o 
   2   4   3      158.48      150.04      6.53 o 
   3   4   3      627.43      617.73     15.47 o 
   4   4   3      498.20      473.86     14.74 o 
   5   4   3      733.42      707.12     20.54 o 
   6   4   3      448.65      454.71     17.73 o 
   7   4   3      651.34      627.03     21.56 o 
   8   4   3        0.12       -0.83      8.46 o 
   9   4   3       27.57       35.75     10.78 o 
  10   4   3        6.54        7.89     12.65 o 
  11   4   3      101.20       76.07     20.46 o 
  12   4   3       67.19       32.28     21.20 o 
  13   4   3        7.99        0.61     17.35 o 
  14   4   3       35.28       48.41     20.72 o 
 -12   5   3      110.75      134.43     23.46 o 
 -11   5   3        8.60        0.00     17.90 o 
 -10   5   3        0.02      -15.34     15.34 o 
  -9   5   3        1.33        4.95     14.83 o 
  -8   5   3       19.74       22.25     13.19 o 
  -7   5   3        8.10        0.49     11.69 o 
  -6   5   3       87.49       89.77     13.40 o 
  -5   5   3        8.13       -0.85      8.91 o 
  -4   5   3        0.01       -7.08      7.32 o 
  -3   5   3      101.38      119.52      9.45 o 
  -2   5   3        4.80        5.73     13.90 o 
  -1   5   3      397.33      472.11     38.37 o 
   0   5   3        0.07        2.85     18.46 o 
   1   5   3       10.55      -22.07     22.07 o 
   2   5   3      235.39      254.24     19.86 o 
   3   5   3      342.36      359.38     17.40 o 
   4   5   3        3.47       -6.71     12.13 o 
   5   5   3        9.71       21.15     11.58 o 
   6   5   3        1.97       -9.94     13.21 o 
   7   5   3       30.02       22.54     21.73 o 
   8   5   3      222.00      220.34     20.50 o 
   9   5   3        7.08       -6.38     15.09 o 
  10   5   3       32.55       50.19     18.35 o 
  11   5   3       30.25       10.31     18.48 o 
  12   5   3       66.18       65.86     21.73 o 
  -8   6   3       15.42       17.62     16.97 o 
  -7   6   3        1.18       -0.25     14.69 o 
  -6   6   3        4.51      -15.70     15.70 o 
  -5   6   3       17.99       14.95     26.85 o 
  -4   6   3        0.41       -1.47     35.05 o 
  -3   6   3       26.11       34.76     30.64 o 
  -2   6   3      205.82      187.37     34.73 o 
  -1   6   3      123.49       62.73     36.11 o 
   0   6   3        3.97       17.25     33.88 o 
   1   6   3        9.79       11.43     33.70 o 
   2   6   3       92.81       75.40     39.97 o 
   3   6   3        5.59       28.37     35.22 o 
   4   6   3       20.85       60.49     37.35 o 
   5   6   3        4.52      -11.86     23.46 o 
   6   6   3        0.24       -5.14     18.77 o 
   7   6   3       17.29       19.85     15.70 o 
   8   6   3        1.91      -14.99     16.36 o 
 -18   0   4       57.51       35.05     24.59 o 
 -17   0   4        0.39      -18.41     18.41 o 
 -16   0   4      109.51      109.89     21.72 o 
 -15   0   4       15.16       12.95     17.73 o 
 -14   0   4       15.05       35.01     16.51 o 
 -13   0   4     2531.62     2715.77     76.54 o 
 -12   0   4     2065.62     2202.41     64.42 o 
 -11   0   4     2615.10     2612.25     70.39 o 
 -10   0   4        8.70       20.55     11.90 o 
  -9   0   4     4209.08     3854.57     93.25 o 
  -8   0   4      672.10      732.54     27.75 o 
  -7   0   4     2267.36     2595.61     74.84 o 
  -6   0   4       65.13       49.80     18.61 o 
  -5   0   4     2280.13     2476.72     40.12 o 
  -4   0   4     1648.60     1700.82     27.50 o 
  -3   0   4      220.74      223.51      8.10 o 
  -2   0   4     1778.17     1919.91     40.84 o 
  -1   0   4     4044.43     4569.62     78.46 o 
   0   0   4     5753.75     6550.06    110.00 o 
   1   0   4       11.12        4.63      4.84 o 
   2   0   4    23986.50    24522.28    358.88 o 
   3   0   4       62.68       82.47      4.98 o 
   4   0   4      107.50      106.62      7.03 o 
   5   0   4     5015.18     4939.92     78.39 o 
   6   0   4      109.72       86.83      9.28 o 
   7   0   4      766.86      760.17     25.09 o 
   8   0   4       60.90       65.15     10.44 o 
   9   0   4      197.93      175.76     22.91 o 
  10   0   4      252.79      255.15     18.63 o 
  11   0   4        7.37       15.99     11.16 o 
  12   0   4      554.83      620.38     29.65 o 
  13   0   4      134.28      146.75     21.89 o 
  14   0   4      150.10      164.81     37.24 o 
  15   0   4       19.96        3.43     13.46 o 
  16   0   4      132.12      135.79     68.27 o 
  17   0   4        1.06       -3.39     28.25 o 
  18   0   4       23.37        6.19     30.26 o 
 -18   1   4       38.16       50.14     30.09 o 
 -17   1   4       51.12       42.51     22.92 o 
 -16   1   4        4.90       12.09     15.80 o 
 -15   1   4      134.15      148.22     15.23 o 
 -14   1   4       39.94       51.44     13.58 o 
 -13   1   4       86.47       79.35     11.98 o 
 -12   1   4       17.81       21.03     10.77 o 
 -11   1   4       16.05       24.07      7.28 o 
 -10   1   4     3302.34     3090.99     46.37 o 
  -9   1   4      389.03      411.17     13.64 o 
  -8   1   4     4554.25     4357.11     62.74 o 
  -7   1   4      208.16      273.27      8.52 o 
  -6   1   4      264.45      259.02      7.50 o 
  -5   1   4       51.20       51.47      4.27 o 
  -4   1   4      270.11      308.99      6.90 o 
  -3   1   4      359.55      400.32      7.04 o 
  -2   1   4     3211.43     3296.37     32.74 o 
  -1   1   4       40.24       38.42      3.44 o 
   0   1   4     3616.67     3956.75     43.34 o 
   1   1   4    33572.91    33478.36    345.10 o 
   2   1   4       89.54       98.91      3.60 o 
   3   1   4      258.16      226.02      6.31 o 
   4   1   4     1689.94     1444.57     21.98 o 
   5   1   4      501.36      455.44     11.40 o 
   6   1   4     4847.35     4840.85     62.41 o 
   7   1   4       10.33       13.64      6.20 o 
   8   1   4       64.53       59.32      9.69 o 
   9   1   4      316.51      280.95     12.80 o 
  10   1   4      318.53      280.93     17.83 o 
  11   1   4      652.74      647.58     17.41 o 
  12   1   4      406.53      370.99     14.22 o 
  13   1   4        1.74       -0.07      7.59 o 
  14   1   4       10.52        9.10      9.09 o 
  15   1   4      179.06      163.09     16.37 o 
  16   1   4        0.68        3.79     13.89 o 
  17   1   4       70.87       66.46     29.98 o 
  18   1   4        0.00       -0.84     29.06 o 
 -17   2   4       28.68        0.47     26.42 o 
 -16   2   4        6.07       32.69     20.59 o 
 -15   2   4       18.75       31.04     16.56 o 
 -14   2   4      396.29      383.57     31.35 o 
 -13   2   4        3.86        0.36      9.47 o 
 -12   2   4       40.18       38.19      9.11 o 
 -11   2   4       85.62       83.55      9.58 o 
 -10   2   4       49.26       46.47      8.26 o 
  -9   2   4      337.50      316.57     10.76 o 
  -8   2   4     1020.03     1035.27     17.61 o 
  -7   2   4      885.69      864.80     16.48 o 
  -6   2   4       65.69       67.62      5.68 o 
  -5   2   4      355.68      320.15     10.29 o 
  -4   2   4     4734.74     4678.34     56.49 o 
  -3   2   4     3000.27     2984.52     33.85 o 
  -2   2   4      789.39      846.53     12.04 o 
  -1   2   4      674.08      653.37     10.94 o 
   0   2   4     3861.19     3988.18     47.69 o 
   1   2   4        8.21        3.03      3.83 o 
   2   2   4     1205.54     1243.84     19.13 o 
   3   2   4       31.33       38.14      3.80 o 
   4   2   4     1351.33     1361.48     20.20 o 
   5   2   4       11.37       10.01      3.71 o 
   6   2   4      182.25      232.51      9.00 o 
   7   2   4     2030.00     1961.14     29.23 o 
   8   2   4     1365.23     1298.44     23.04 o 
   9   2   4     1287.15     1269.94     35.79 o 
  10   2   4      547.88      546.51     25.22 o 
  11   2   4      546.26      562.38     18.75 o 
  12   2   4      165.37      138.67     13.82 o 
  13   2   4       15.93        7.12     10.79 o 
  14   2   4        0.19        7.64     11.99 o 
  15   2   4        8.91       -4.48     12.29 o 
  16   2   4        2.29        2.04     18.46 o 
  17   2   4        4.91       -4.87     19.98 o 
 -16   3   4       18.04       37.24     26.41 o 
 -15   3   4      157.81      165.64     37.44 o 
 -14   3   4        1.65      -12.58     12.92 o 
 -13   3   4       59.29       56.27     18.15 o 
 -12   3   4        1.31       -6.84     10.22 o 
 -11   3   4       86.81       87.24     12.15 o 
 -10   3   4      133.98      150.22     14.41 o 
  -9   3   4        3.42       -4.67      8.98 o 
  -8   3   4      704.55      629.91     19.75 o 
  -7   3   4       53.13       67.77      7.91 o 
  -6   3   4      331.06      321.21      9.31 o 
  -5   3   4      972.04      926.27     15.26 o 
  -4   3   4      384.45      394.45      8.97 o 
  -3   3   4     1003.50     1014.90     16.47 o 
  -2   3   4       77.65       81.39      5.47 o 
  -1   3   4        1.84       -3.64      3.64 o 
   0   3   4        0.16       -0.66      4.74 o 
   1   3   4      610.15      555.77     12.14 o 
   2   3   4      167.51      204.09     12.40 o 
   3   3   4      151.72      140.01      6.01 o 
   4   3   4       29.41       17.87      4.18 o 
   5   3   4      115.56       93.59      6.23 o 
   6   3   4      996.60      956.33     22.20 o 
   7   3   4       28.51       26.92      5.65 o 
   8   3   4      160.01      151.31      9.89 o 
   9   3   4      333.26      320.72     16.76 o 
  10   3   4       90.16       85.71     12.49 o 
  11   3   4       25.45       27.39     11.28 o 
  12   3   4       20.52        4.63     12.49 o 
  13   3   4       23.63       14.54     12.07 o 
  14   3   4       66.32       51.64     14.64 o 
  15   3   4       19.45       21.66     14.75 o 
  16   3   4        0.00      -22.86     22.86 o 
 -14   4   4        1.03      -11.20     22.49 o 
 -13   4   4       37.60       54.48     15.73 o 
 -12   4   4      178.23      144.41     17.35 o 
 -11   4   4       16.13       -0.48     11.07 o 
 -10   4   4        0.53        2.45     10.76 o 
  -9   4   4      269.05      276.94     21.03 o 
  -8   4   4       79.74       83.97     12.17 o 
  -7   4   4        2.14        7.28      9.22 o 
  -6   4   4        0.42       -3.87      7.66 o 
  -5   4   4       26.55       14.22      6.95 o 
  -4   4   4       25.07       21.31      5.20 o 
  -3   4   4        9.58        4.08      4.90 o 
  -2   4   4      106.22      106.59      6.35 o 
  -1   4   4       13.15       11.74      4.41 o 
   0   4   4       90.02       86.87      8.29 o 
   1   4   4      329.14      317.56     11.85 o 
   2   4   4       75.91       89.66      6.96 o 
   3   4   4      203.15      187.29      9.57 o 
   4   4   4       57.67       55.02      7.61 o 
   5   4   4      503.73      509.80     17.36 o 
   6   4   4      217.40      242.85     13.12 o 
   7   4   4       13.15        3.85      8.83 o 
   8   4   4        3.76        4.42     10.73 o 
   9   4   4       49.26       14.20     14.43 o 
  10   4   4      128.86      124.33     16.77 o 
  11   4   4        9.54       -4.43     13.22 o 
  12   4   4       29.94       26.35     15.40 o 
  13   4   4        0.45      -16.33     16.33 o 
  14   4   4       25.55       45.10     21.35 o 
 -12   5   4        2.11        4.99     19.39 o 
 -11   5   4       27.69       44.56     19.39 o 
 -10   5   4        0.50        4.33     16.08 o 
  -9   5   4       10.07        3.27     15.28 o 
  -8   5   4       25.59       35.06     13.53 o 
  -7   5   4       23.63        1.41     11.76 o 
  -6   5   4        1.44        6.46     11.29 o 
  -5   5   4        0.23       -7.80      7.80 o 
  -4   5   4        4.40       -0.42      7.73 o 
  -3   5   4       39.73       37.86      8.81 o 
  -2   5   4       45.66       22.85      9.98 o 
  -1   5   4       26.31       26.55     10.57 o 
   0   5   4      199.86      269.01     19.49 o 
   1   5   4       99.12       90.37     15.11 o 
   2   5   4       13.14       22.85     14.17 o 
   3   5   4        0.44      -10.11     13.83 o 
   4   5   4      149.25      194.75     28.71 o 
   5   5   4       55.64       51.30     13.00 o 
   6   5   4       30.78       33.23     13.35 o 
   7   5   4       41.38       53.29     13.82 o 
   8   5   4       23.25        5.81     14.74 o 
   9   5   4        3.57       21.69     16.17 o 
  10   5   4        3.06       15.67     21.68 o 
  11   5   4        1.55      -10.44     18.09 o 
  12   5   4        9.74       22.41     19.72 o 
  -7   6   4        0.48       -5.86     14.87 o 
  -6   6   4        0.39        3.83     13.28 o 
  -5   6   4        2.90       -9.23     17.32 o 
  -4   6   4        5.11        4.47     12.94 o 
  -3   6   4        3.82      -12.43     30.64 o 
  -2   6   4       11.78       18.52     31.33 o 
  -1   6   4       29.48       19.73     33.46 o 
   0   6   4       11.89      -26.37     31.16 o 
   1   6   4       17.62       39.66     35.36 o 
   2   6   4        7.45       41.59     33.26 o 
   3   6   4        3.10       21.72     33.43 o 
   4   6   4        2.78       20.97     34.43 o 
   5   6   4        0.04       22.57     24.22 o 
   6   6   4        2.57       -0.78     13.23 o 
   7   6   4        0.95      -10.11     15.57 o 
   8   6   4        1.63        5.65     38.97 o 
 -18   1   5       53.29       31.44     55.12 o 
 -17   1   5       45.87       23.19     32.42 o 
 -16   1   5        0.99      -12.96     13.93 o 
 -15   1   5        6.73        1.18     11.03 o 
 -14   1   5        0.27       -6.60     10.08 o 
 -13   1   5       27.86       12.31     10.08 o 
 -12   1   5      209.45      203.49     13.94 o 
 -11   1   5      451.95      462.29     18.04 o 
 -10   1   5      498.81      496.98     30.94 o 
  -9   1   5      632.81      633.99     17.08 o 
  -8   1   5      172.62      172.02      8.91 o 
  -7   1   5     3083.88     3162.72     41.26 o 
  -6   1   5     6153.74     6201.80     69.99 o 
  -5   1   5      135.93      171.09      5.88 o 
  -4   1   5       16.89       16.68      3.52 o 
  -3   1   5      461.08      488.20      9.03 o 
  -2   1   5        0.92       -2.77      2.77 o 
  -1   1   5      126.18      124.09      6.90 o 
   0   1   5     3703.68     3778.36     41.93 o 
   1   1   5     8048.19     8667.54     91.91 o 
   2   1   5     4460.63     4550.77     50.41 o 
   3   1   5     1153.18     1186.47     20.32 o 
   4   1   5     1806.59     1730.11     25.59 o 
   5   1   5     1456.76     1482.53     23.48 o 
   6   1   5      650.18      674.72     15.01 o 
   7   1   5       14.84       13.60      5.86 o 
   8   1   5      562.30      598.04     16.41 o 
   9   1   5       45.86       37.36      6.92 o 
  10   1   5       29.28       25.61      7.36 o 
  11   1   5       79.49       72.64      8.65 o 
  12   1   5       38.63       32.33      9.07 o 
  13   1   5      185.20      184.91     11.77 o 
  14   1   5       42.65       28.19     10.81 o 
  15   1   5        9.44       -0.66     10.19 o 
  16   1   5       12.63       20.20     20.14 o 
  17   1   5        7.98       -0.25     26.14 o 
  18   1   5        2.49      -27.17     27.17 o 
 -17   2   5        5.80       31.64     27.34 o 
 -16   2   5        2.28       13.22     24.91 o 
 -15   2   5       65.70       61.57     21.21 o 
 -14   2   5       76.58       83.78     18.35 o 
 -13   2   5        0.50       24.98     12.10 o 
 -12   2   5       37.19       36.78      9.17 o 
 -11   2   5       48.12       60.06      9.85 o 
 -10   2   5       45.19       51.79      8.49 o 
  -9   2   5      258.23      243.81     11.57 o 
  -8   2   5      234.98      232.88     10.69 o 
  -7   2   5      542.40      534.92     11.40 o 
  -6   2   5     2401.94     2415.86     29.04 o 
  -5   2   5     1644.12     1682.97     21.62 o 
  -4   2   5      132.62      159.81      6.17 o 
  -3   2   5     2084.46     2177.43     26.31 o 
  -2   2   5      825.00      823.10     12.35 o 
  -1   2   5      363.32      395.40      8.78 o 
   0   2   5      194.65      204.97      6.66 o 
   1   2   5      747.01      932.51     14.97 o 
   2   2   5      456.28      520.34     10.14 o 
   3   2   5      420.35      401.62     11.33 o 
   4   2   5       16.96        5.40      3.19 o 
   5   2   5      614.67      631.25     11.71 o 
   6   2   5       87.06      101.66      5.78 o 
   7   2   5       59.38       32.92      6.03 o 
   8   2   5        3.70       -0.20      5.51 o 
   9   2   5      104.40       91.22     10.24 o 
  10   2   5      231.17      212.56     12.36 o 
  11   2   5      178.07      173.67     13.27 o 
  12   2   5       48.51       28.88      9.72 o 
  13   2   5        3.58       11.87     10.93 o 
  14   2   5      182.61      196.85     17.81 o 
  15   2   5        0.87       -6.20     12.96 o 
  16   2   5       25.26       31.97     20.11 o 
  17   2   5        0.27       -6.23     26.10 o 
 -16   3   5       33.79       47.07     28.55 o 
 -15   3   5        0.62        1.59     23.44 o 
 -14   3   5       43.10       38.14     15.06 o 
 -13   3   5       39.01       19.18     16.83 o 
 -12   3   5      246.80      286.23     22.99 o 
 -11   3   5      219.45      226.13     15.99 o 
 -10   3   5      261.78      283.49     16.01 o 
  -9   3   5       25.96       31.61      9.58 o 
  -8   3   5      706.67      698.14     21.54 o 
  -7   3   5       49.45       30.51      6.20 o 
  -6   3   5       51.53       56.25      5.76 o 
  -5   3   5      190.67      202.45      7.49 o 
  -4   3   5       27.96       28.99      4.46 o 
  -3   3   5       33.45       35.17      4.70 o 
  -2   3   5       13.29        0.79      3.74 o 
  -1   3   5     4744.68     4702.85     56.51 o 
   0   3   5      376.64      412.88     16.66 o 
   1   3   5       44.95       52.43      5.92 o 
   2   3   5      725.55      739.53     14.00 o 
   3   3   5     1320.11     1262.30     22.78 o 
   4   3   5        3.87        3.65      3.74 o 
   5   3   5        2.97       -0.04      5.85 o 
   6   3   5      247.22      238.64      9.09 o 
   7   3   5      897.90      873.29     23.62 o 
   8   3   5      153.02      152.71     10.88 o 
   9   3   5      186.30      186.69     17.36 o 
  10   3   5      475.13      514.92     21.69 o 
  11   3   5       50.16       35.52     10.95 o 
  12   3   5       10.11       -0.66     10.53 o 
  13   3   5      139.48      159.32     22.99 o 
  14   3   5      119.36      125.28     17.17 o 
  15   3   5        8.05        9.40     19.95 o 
  16   3   5       21.50        8.51     38.63 o 
 -14   4   5       51.35       18.79     23.93 o 
 -13   4   5      141.65      173.66     21.37 o 
 -12   4   5       47.49       73.36     15.42 o 
 -11   4   5      107.66      129.15     14.96 o 
 -10   4   5       54.17       42.14     11.68 o 
  -9   4   5       28.58       32.55     10.73 o 
  -8   4   5       96.83       58.87     11.77 o 
  -7   4   5       77.78       86.84     10.89 o 
  -6   4   5      418.05      409.27     16.53 o 
  -5   4   5       48.95       37.44      8.35 o 
  -4   4   5       46.07       47.13      6.77 o 
  -3   4   5        0.51       -3.79      4.85 o 
  -2   4   5      404.18      413.99     11.31 o 
  -1   4   5       68.41       58.55      6.97 o 
   0   4   5      495.36      447.88     14.11 o 
   1   4   5      204.26      192.19     11.60 o 
   2   4   5      484.87      480.91     16.08 o 
   3   4   5      224.63      214.38     11.06 o 
   4   4   5       44.98       45.15      9.76 o 
   5   4   5      292.30      297.17     12.12 o 
   6   4   5       35.89       15.99      9.26 o 
   7   4   5       23.01       25.79     11.22 o 
   8   4   5       11.83       12.34     11.34 o 
   9   4   5       12.20       15.90     13.00 o 
  10   4   5       34.81       59.47     15.31 o 
  11   4   5       24.76       30.91     14.76 o 
  12   4   5        2.01      -13.59     13.59 o 
  13   4   5       28.54       18.72     36.38 o 
  14   4   5      111.02       88.47     23.04 o 
 -12   5   5       10.35       13.87     26.88 o 
 -11   5   5        5.49       28.14     18.97 o 
 -10   5   5       76.17       63.64     19.41 o 
  -9   5   5        1.59      -15.27     15.27 o 
  -8   5   5       24.41       41.27     15.22 o 
  -7   5   5       40.75       60.26     14.02 o 
  -6   5   5      208.90      273.42     15.59 o 
  -5   5   5        0.01       -8.07      8.07 o 
  -4   5   5       37.61       26.76      8.99 o 
  -3   5   5       96.38      107.81     10.54 o 
  -2   5   5        2.07       13.70     11.24 o 
  -1   5   5      192.12      206.43     16.83 o 
   0   5   5        8.35        2.13     12.37 o 
   1   5   5       26.78       27.27     14.35 o 
   2   5   5       53.33       35.53     18.75 o 
   3   5   5        0.01        3.53     16.01 o 
   4   5   5      195.00      221.67     18.11 o 
   5   5   5       41.25       41.39     13.23 o 
   6   5   5        3.49       -6.99     14.59 o 
   7   5   5        0.81       -5.41     19.33 o 
   8   5   5      161.51      164.64     18.62 o 
   9   5   5        1.91      -14.42     15.61 o 
  10   5   5       29.69        1.24     17.34 o 
  11   5   5        0.01       -6.69     17.37 o 
  12   5   5        2.18       29.87     30.25 o 
  -7   6   5        7.70        2.52     29.04 o 
  -6   6   5        1.15      -11.92     14.51 o 
  -5   6   5       28.42       59.36     19.65 o 
  -4   6   5       10.06        6.15     15.96 o 
  -3   6   5        3.13        1.27     29.78 o 
  -2   6   5       25.30      -12.32     29.88 o 
  -1   6   5        5.69       13.50     33.53 o 
   0   6   5       13.07        5.06     30.47 o 
   1   6   5        9.57       35.22     32.98 o 
   2   6   5        0.78       -7.40     31.60 o 
   3   6   5       20.28       41.69     37.11 o 
   4   6   5        2.91       19.48     17.35 o 
   5   6   5       31.77       43.43     27.09 o 
   6   6   5       58.44       76.83     23.10 o 
   7   6   5      104.86      128.75     19.53 o 
 -18   0   6      227.32      281.66     41.83 o 
 -17   0   6        1.77       10.53     21.32 o 
 -16   0   6      178.13      198.73     39.13 o 
 -15   0   6      409.42      364.19     30.63 o 
 -14   0   6      162.68      128.85     39.86 o 
 -13   0   6     1744.88     1801.71     59.34 o 
 -12   0   6        2.45      -10.90     12.71 o 
 -11   0   6        6.40        6.10     10.76 o 
 -10   0   6      792.90      774.97     32.33 o 
  -9   0   6       57.74       37.23     12.14 o 
  -8   0   6      730.53      702.28     27.96 o 
  -7   0   6       75.77       86.43     14.89 o 
  -6   0   6      775.41      836.29     24.07 o 
  -5   0   6     3221.62     3785.11     62.19 o 
  -4   0   6    22963.32    23891.83    321.46 o 
  -3   0   6    12524.95    13573.62    185.26 o 
  -2   0   6     2576.66     2754.58     46.48 o 
  -1   0   6      412.25      463.38     18.86 o 
   0   0   6     6181.93     6821.32    135.06 o 
   1   0   6       11.41        7.75      5.25 o 
   2   0   6       47.22       51.10      6.56 o 
   3   0   6       63.49       54.84      5.88 o 
   4   0   6     2054.16     2207.79     38.78 o 
   5   0   6     1910.39     1909.67     37.84 o 
   6   0   6       88.37      103.34      9.79 o 
   7   0   6     1375.37     1190.99     33.68 o 
   8   0   6      644.26      704.97     25.44 o 
   9   0   6      605.24      547.28     27.00 o 
  10   0   6      472.68      482.48     27.64 o 
  11   0   6     1361.54     1398.38     43.60 o 
  12   0   6      205.64      191.56     18.54 o 
  13   0   6      289.22      300.71     22.95 o 
  14   0   6      278.50      286.22     23.55 o 
  15   0   6       36.95       29.56     23.06 o 
  16   0   6       65.93       77.05     28.49 o 
  17   0   6       11.32       28.71     38.71 o 
  18   0   6        2.45       30.74     32.23 o 
 -18   1   6        0.12        4.59     29.18 o 
 -17   1   6       31.74       30.23     34.08 o 
 -16   1   6       16.76       13.14     15.97 o 
 -15   1   6        0.02       -2.72     11.10 o 
 -14   1   6      218.11      233.43     16.42 o 
 -13   1   6      451.86      445.73     19.65 o 
 -12   1   6       31.30       28.34     10.55 o 
 -11   1   6      201.52      200.07     14.00 o 
 -10   1   6      106.36       90.63     15.46 o 
  -9   1   6      871.98      870.86     23.44 o 
  -8   1   6     2799.52     2812.29     45.29 o 
  -7   1   6      166.62      159.59      9.25 o 
  -6   1   6      134.09      163.69      7.78 o 
  -5   1   6      202.99      244.77      7.36 o 
  -4   1   6      271.42      251.38      8.07 o 
  -3   1   6     3243.13     3447.55     38.28 o 
  -2   1   6     1552.22     1725.28     23.50 o 
  -1   1   6     2048.64     2207.78     28.33 o 
   0   1   6     1971.10     2054.82     26.48 o 
   1   1   6    23484.07    24364.24    265.83 o 
   2   1   6      780.01      848.75     13.64 o 
   3   1   6     7107.05     7557.35     98.37 o 
   4   1   6      158.56      162.58      7.19 o 
   5   1   6      101.15       97.60      6.47 o 
   6   1   6     1441.80     1442.56     24.00 o 
   7   1   6      433.52      450.97     13.83 o 
   8   1   6      370.96      365.59     12.62 o 
   9   1   6       78.27       80.38      8.28 o 
  10   1   6      373.96      424.13     15.35 o 
  11   1   6       85.27      100.38      9.92 o 
  12   1   6      367.56      334.52     14.56 o 
  13   1   6       17.00       29.75      9.77 o 
  14   1   6        0.00        3.43      9.66 o 
  15   1   6       12.55        9.18     10.89 o 
  16   1   6       22.27        3.53     24.62 o 
  17   1   6       41.56       -8.33     26.01 o 
  18   1   6        0.95       -8.20     29.49 o 
 -17   2   6       36.74       13.47     28.11 o 
 -16   2   6       49.31       25.69     26.55 o 
 -15   2   6        0.10        3.23     18.37 o 
 -14   2   6       20.02       13.04     13.61 o 
 -13   2   6       71.76       63.85     14.57 o 
 -12   2   6       41.51       39.38      9.95 o 
 -11   2   6       60.96       51.82      9.38 o 
 -10   2   6      467.40      475.26     15.86 o 
  -9   2   6     1030.36     1054.45     23.01 o 
  -8   2   6        0.00       -1.25      5.63 o 
  -7   2   6        6.82       14.38      4.65 o 
  -6   2   6       70.04       58.90      5.16 o 
  -5   2   6     2180.45     2172.00     26.48 o 
  -4   2   6      564.64      593.71     12.58 o 
  -3   2   6       80.91       75.53      4.64 o 
  -2   2   6       23.35       22.23      4.92 o 
  -1   2   6       81.83       81.27      4.65 o 
   0   2   6     2295.84     2519.77     34.54 o 
   1   2   6     1513.26     1483.71     22.86 o 
   2   2   6     2558.68     2717.66     32.95 o 
   3   2   6     1714.70     1711.39     24.02 o 
   4   2   6     2301.48     2376.56     31.61 o 
   5   2   6     7827.43     7580.39     79.73 o 
   6   2   6     1773.85     1830.38     24.36 o 
   7   2   6      397.14      426.84     10.90 o 
   8   2   6        4.52       -2.76      5.99 o 
   9   2   6      210.88      220.47     18.42 o 
  10   2   6       44.79       49.56      9.14 o 
  11   2   6        7.18        8.37      8.29 o 
  12   2   6      351.56      366.40     19.09 o 
  13   2   6        3.69        2.52     11.12 o 
  14   2   6       10.51       -2.81     11.27 o 
  15   2   6       22.48       32.25     14.24 o 
  16   2   6       81.18      125.41     24.86 o 
  17   2   6        0.00      -13.55     30.09 o 
 -16   3   6        4.36       -6.13     26.42 o 
 -15   3   6        6.01        7.16     23.48 o 
 -14   3   6       32.57       40.09     20.34 o 
 -13   3   6       93.19       75.81     15.29 o 
 -12   3   6      122.63      122.75     15.87 o 
 -11   3   6      182.68      211.15     15.78 o 
 -10   3   6        8.03        6.15      9.35 o 
  -9   3   6        3.64       16.70      9.42 o 
  -8   3   6     1409.01     1308.54     33.96 o 
  -7   3   6        6.24        4.11      5.70 o 
  -6   3   6       76.57       75.56      6.16 o 
  -5   3   6        2.42       -2.60      4.21 o 
  -4   3   6      270.87      294.07     10.79 o 
  -3   3   6       16.02       14.13      4.03 o 
  -2   3   6       17.18       15.96      4.26 o 
  -1   3   6        5.21        4.90      4.66 o 
   0   3   6       28.11       18.69      4.76 o 
   1   3   6      110.16      116.22      7.00 o 
   2   3   6      297.17      274.30      8.46 o 
   3   3   6      582.71      583.74     13.02 o 
   4   3   6      139.08      137.27      6.16 o 
   5   3   6      113.76      105.63      6.42 o 
   6   3   6      530.21      510.59     14.62 o 
   7   3   6      119.03      127.61      8.65 o 
   8   3   6       13.72       13.63     10.16 o 
   9   3   6       15.83        2.93      9.37 o 
  10   3   6        6.34        4.75      9.76 o 
  11   3   6        6.90        5.45     10.35 o 
  12   3   6       28.65       24.49     11.92 o 
  13   3   6        1.19       -6.33     11.66 o 
  14   3   6        6.37       17.24     15.63 o 
  15   3   6       32.69       32.61     18.14 o 
  16   3   6        3.55       15.84     33.48 o 
 -14   4   6       26.62       14.84     24.96 o 
 -13   4   6       44.05        1.72     17.62 o 
 -12   4   6      112.30      118.59     17.52 o 
 -11   4   6        7.96       -0.15     11.82 o 
 -10   4   6       30.74       11.61     11.04 o 
  -9   4   6       17.38       17.65     10.96 o 
  -8   4   6        3.56        3.52      8.97 o 
  -7   4   6        2.03       -7.54      7.54 o 
  -6   4   6        1.85       -1.39      7.63 o 
  -5   4   6       24.77       14.04      7.16 o 
  -4   4   6       68.15       70.03      8.10 o 
  -3   4   6       73.31       70.02      7.57 o 
  -2   4   6      158.16      157.17      7.75 o 
  -1   4   6      103.41      103.80      8.62 o 
   0   4   6      276.68      263.89     11.61 o 
   1   4   6       19.24       16.59      7.41 o 
   2   4   6      272.62      274.59     14.13 o 
   3   4   6       18.33        7.94      8.56 o 
   4   4   6       11.00       11.91      9.02 o 
   5   4   6        0.14        2.89     10.82 o 
   6   4   6      194.08      199.02     16.91 o 
   7   4   6       24.86       14.52     12.27 o 
   8   4   6       29.36        5.66     11.11 o 
   9   4   6      124.88      153.22     17.51 o 
  10   4   6      291.59      296.63     22.38 o 
  11   4   6       18.50       18.82     14.78 o 
  12   4   6        0.01       -4.96     15.06 o 
  13   4   6        4.54        7.88     18.12 o 
  14   4   6       24.34       27.07     20.87 o 
 -11   5   6        0.67       18.76     22.46 o 
 -10   5   6        0.41        0.76     17.81 o 
  -9   5   6       38.13       28.33     27.08 o 
  -8   5   6       67.99       74.46     16.17 o 
  -7   5   6       38.15       19.50     10.96 o 
  -6   5   6       10.85       -0.08      9.69 o 
  -5   5   6        0.71       -5.80      8.89 o 
  -4   5   6       16.12       -0.52      8.43 o 
  -3   5   6       20.13        4.41      8.40 o 
  -2   5   6      128.88      120.17     24.61 o 
  -1   5   6       67.44       62.73     13.87 o 
   0   5   6        9.35        0.76     20.57 o 
   1   5   6       34.13       19.35     20.16 o 
   2   5   6       25.08       22.94     39.73 o 
   3   5   6        0.39      -15.00     15.00 o 
   4   5   6        0.66       -4.63     11.29 o 
   5   5   6        5.56       13.63     12.06 o 
   6   5   6        8.95       36.62     14.34 o 
   7   5   6       15.57       14.13     15.02 o 
   8   5   6       37.09        9.70     31.69 o 
   9   5   6       61.45       70.43     19.25 o 
  10   5   6        1.43       -0.64     32.54 o 
  11   5   6       15.13       10.44     19.18 o 
  -7   6   6        0.50       -0.29     16.04 o 
  -6   6   6        1.63       -0.58     13.87 o 
  -5   6   6       10.13       14.99     25.85 o 
  -4   6   6       37.52       70.72     18.15 o 
  -3   6   6       16.22       14.19     13.73 o 
  -2   6   6        6.68       -2.62     29.88 o 
  -1   6   6       28.52       14.42     33.02 o 
   0   6   6        0.96      -30.30     32.33 o 
   1   6   6        0.40       16.15     34.53 o 
   2   6   6        7.06        4.79     32.26 o 
   3   6   6        1.61       39.16     17.92 o 
   4   6   6       10.91       27.87     19.10 o 
   5   6   6        9.71       34.40     21.60 o 
   6   6   6        0.63       24.28     22.61 o 
   7   6   6       12.56       -2.51     16.48 o 
 -17   1   7       14.11      -14.50     26.43 o 
 -16   1   7       15.70       19.20     20.17 o 
 -15   1   7       33.56        8.64     13.83 o 
 -14   1   7      180.08      189.20     16.52 o 
 -13   1   7      395.83      394.24     18.83 o 
 -12   1   7       32.12       41.11     11.19 o 
 -11   1   7      387.54      388.44     17.92 o 
 -10   1   7      553.52      562.54     19.98 o 
  -9   1   7      233.54      220.81     13.00 o 
  -8   1   7      704.39      682.32     20.06 o 
  -7   1   7      278.94      271.69     11.24 o 
  -6   1   7      247.45      294.26     10.78 o 
  -5   1   7     1157.02     1276.91     19.35 o 
  -4   1   7      768.62      761.79     12.96 o 
  -3   1   7     2290.44     2518.50     31.45 o 
  -2   1   7     2575.72     2797.23     37.76 o 
  -1   1   7     2714.43     2954.99     39.19 o 
   0   1   7       62.85       59.48      5.33 o 
   1   1   7      441.22      452.88     12.60 o 
   2   1   7       57.73       69.48      4.66 o 
   3   1   7     2797.83     2729.30     37.73 o 
   4   1   7      130.26      133.02      7.70 o 
   5   1   7      908.27      907.93     17.43 o 
   6   1   7      595.98      610.54     15.54 o 
   7   1   7      644.62      638.35     17.60 o 
   8   1   7      250.94      245.40     11.96 o 
   9   1   7        0.34       -3.23      5.29 o 
  10   1   7      105.84      126.78      9.77 o 
  11   1   7      194.98      218.15     20.95 o 
  12   1   7      304.94      314.99     17.57 o 
  13   1   7       50.55       48.55     11.32 o 
  14   1   7      315.16      304.66     17.03 o 
  15   1   7        0.89      -10.45     13.88 o 
  16   1   7       22.41       18.08     36.63 o 
  17   1   7       27.98       46.03     42.79 o 
 -17   2   7        7.33       34.94     40.42 o 
 -16   2   7        1.81        8.10     26.99 o 
 -15   2   7       25.94       47.66     21.02 o 
 -14   2   7        3.48      -12.63     12.83 o 
 -13   2   7        5.42       16.63     12.61 o 
 -12   2   7        1.75       -2.07      9.79 o 
 -11   2   7      254.27      272.24     15.02 o 
 -10   2   7      238.73      225.76     13.57 o 
  -9   2   7      107.30       75.78     10.14 o 
  -8   2   7       86.02      100.19      9.29 o 
  -7   2   7        5.94        4.79      5.56 o 
  -6   2   7      975.99      986.57     16.71 o 
  -5   2   7        7.64        3.14      4.25 o 
  -4   2   7      170.69      176.36      6.73 o 
  -3   2   7      266.24      285.72      8.32 o 
  -2   2   7        7.53        5.70      3.60 o 
  -1   2   7      142.81      149.02      6.46 o 
   0   2   7     2179.07     2240.27     34.34 o 
   1   2   7       99.27       85.64      6.22 o 
   2   2   7       21.68       38.54      4.96 o 
   3   2   7     8572.10     8665.67    113.93 o 
   4   2   7     1106.64     1017.33     23.15 o 
   5   2   7       29.21       13.13      5.53 o 
   6   2   7       46.26       36.46      5.75 o 
   7   2   7       12.39        0.01      6.32 o 
   8   2   7       89.30       93.70      9.79 o 
   9   2   7      149.65      174.19     12.39 o 
  10   2   7       85.15       65.50     11.06 o 
  11   2   7       17.57        5.46      8.52 o 
  12   2   7        1.96       -3.64      9.45 o 
  13   2   7       15.97       11.11     11.38 o 
  14   2   7      185.41      197.70     19.40 o 
  15   2   7        8.82       15.22     13.35 o 
  16   2   7       76.25       75.60     29.60 o 
  17   2   7        0.00      -15.24     25.61 o 
 -16   3   7       46.62       14.19     26.63 o 
 -15   3   7      144.39      143.04     31.24 o 
 -14   3   7       10.60       18.99     19.70 o 
 -13   3   7      135.91      211.98     24.00 o 
 -12   3   7        8.59       -5.89     11.83 o 
 -11   3   7       48.06       33.39     12.00 o 
 -10   3   7        4.82        0.48     10.24 o 
  -9   3   7        0.25        5.83      9.67 o 
  -8   3   7       82.50       72.27      9.43 o 
  -7   3   7      148.49      131.76     11.58 o 
  -6   3   7      561.23      558.65     14.29 o 
  -5   3   7      779.00      837.44     15.81 o 
  -4   3   7      106.89       95.68      6.04 o 
  -3   3   7       44.47       46.88      4.90 o 
  -2   3   7      172.20      157.73      5.99 o 
  -1   3   7     1421.29     1471.40     29.44 o 
   0   3   7       59.22       67.48      6.33 o 
   1   3   7      246.30      267.54     12.86 o 
   2   3   7        5.98        8.67      4.09 o 
   3   3   7       43.59       45.94      5.74 o 
   4   3   7      412.95      393.79     12.40 o 
   5   3   7      173.64      177.96      7.91 o 
   6   3   7      295.57      322.84     10.48 o 
   7   3   7      473.26      448.65     18.65 o 
   8   3   7     1285.54     1293.53     32.59 o 
   9   3   7       25.24       25.25     11.74 o 
  10   3   7      132.58      139.31     14.23 o 
  11   3   7      129.10      141.50     15.04 o 
  12   3   7       76.43      109.46     14.82 o 
  13   3   7        2.13      -13.12     13.80 o 
  14   3   7       14.25        8.52     15.60 o 
  15   3   7       23.05       24.07     17.39 o 
  16   3   7       33.55       19.18     21.74 o 
 -14   4   7        0.00       22.29     24.06 o 
 -13   4   7       19.39       44.67     24.20 o 
 -12   4   7       14.12       21.04     15.99 o 
 -11   4   7       90.90       81.95     15.61 o 
 -10   4   7      131.81      153.44     16.46 o 
  -9   4   7       90.15      116.54     14.28 o 
  -8   4   7        1.17       -8.42      8.42 o 
  -7   4   7        4.30       10.02      8.53 o 
  -6   4   7     1268.10     1337.92     34.16 o 
  -5   4   7      532.04      494.66     26.28 o 
  -4   4   7       12.91       18.67      8.74 o 
  -3   4   7        7.68        2.36      6.10 o 
  -2   4   7      501.39      503.97     17.72 o 
  -1   4   7       80.25       83.96      9.51 o 
   0   4   7       39.98       50.40     10.29 o 
   1   4   7      400.95      420.39     19.32 o 
   2   4   7       20.87        9.89     12.23 o 
   3   4   7       53.91       66.14     15.78 o 
   4   4   7      169.27      175.82     20.78 o 
   5   4   7       30.78       47.45     20.20 o 
   6   4   7        8.00       -8.93     11.63 o 
   7   4   7        2.09       -9.38      9.99 o 
   8   4   7        5.35      -10.64     10.64 o 
   9   4   7      464.80      456.68     31.53 o 
  10   4   7       20.64        4.91     13.89 o 
  11   4   7        0.80       20.80     14.49 o 
  12   4   7       10.68       15.00     16.76 o 
  13   4   7       28.04       22.07     20.07 o 
  14   4   7        7.22      -15.76     19.01 o 
 -11   5   7       38.46       16.27     21.79 o 
 -10   5   7      212.30      267.09     30.36 o 
  -9   5   7       71.27      100.00     21.95 o 
  -8   5   7       84.26       88.72     15.93 o 
  -7   5   7        0.21      -10.36     10.36 o 
  -6   5   7       54.57       74.39     12.24 o 
  -5   5   7       42.21       48.46     11.11 o 
  -4   5   7       31.46       18.18      9.46 o 
  -3   5   7        0.88       -3.12      8.98 o 
  -2   5   7      118.16      103.36     11.46 o 
  -1   5   7      207.94      198.73     20.36 o 
   0   5   7        8.72       -1.29     15.46 o 
   1   5   7        1.22       -0.86     15.30 o 
   2   5   7       14.96       20.19     16.12 o 
   3   5   7       46.78       54.48     31.95 o 
   4   5   7        9.64        4.92     17.98 o 
   5   5   7       71.02       59.78     27.33 o 
   6   5   7       11.92       -0.73     13.44 o 
   7   5   7        6.00      -13.90     13.90 o 
   8   5   7       20.50       23.23     17.03 o 
   9   5   7       51.68       60.66     19.14 o 
  10   5   7       35.54       20.60     38.19 o 
  11   5   7       28.05        4.20     19.55 o 
  -7   6   7       10.45        8.50     21.83 o 
  -6   6   7        1.57       -2.93     14.09 o 
  -5   6   7        0.76        1.71     12.62 o 
  -4   6   7       13.24       -3.86     16.42 o 
  -3   6   7        9.33       -0.57     14.10 o 
  -2   6   7        7.23       19.35     15.71 o 
  -1   6   7        1.74       27.93     15.07 o 
   0   6   7       84.26      125.41     18.46 o 
   1   6   7       24.97       26.05     15.64 o 
   2   6   7       15.05       33.70     17.43 o 
   3   6   7      139.89      171.95     24.09 o 
   4   6   7       42.38       57.56     21.74 o 
   5   6   7        2.27       16.39     21.29 o 
   6   6   7        2.76       18.54     46.27 o 
   7   6   7        6.90       10.32     24.51 o 
 -17   0   8       28.68       34.71     28.98 o 
 -16   0   8       30.65       36.15     26.69 o 
 -15   0   8       43.87       62.46     26.90 o 
 -14   0   8      367.74      351.45     29.40 o 
 -13   0   8       18.25        0.47     15.17 o 
 -12   0   8     1126.77     1126.25     43.87 o 
 -11   0   8     1622.63     1498.27     50.03 o 
 -10   0   8      116.83       93.98     17.72 o 
  -9   0   8     1500.12     1389.36     44.55 o 
  -8   0   8      753.44      756.60     36.75 o 
  -7   0   8     2919.76     2836.49     54.24 o 
  -6   0   8     2061.80     2345.70     43.09 o 
  -5   0   8        9.78       33.62     12.24 o 
  -4   0   8    10431.30    11526.96    196.31 o 
  -3   0   8        5.85       -0.13      5.89 o 
  -2   0   8     1218.28     1311.62     27.36 o 
  -1   0   8     7198.61     7923.12    158.51 o 
   0   0   8     3715.32     4356.84     78.87 o 
   1   0   8      456.50      496.21     15.24 o 
   2   0   8      570.97      606.91     19.18 o 
   3   0   8     1549.19     1514.72     29.52 o 
   4   0   8      229.23      233.23     12.57 o 
   5   0   8     2358.79     2137.90     50.19 o 
   6   0   8      550.20      531.71     20.48 o 
   7   0   8     6931.41     6651.00    136.69 o 
   8   0   8      224.78      239.51     24.04 o 
   9   0   8      397.40      458.98     21.66 o 
  10   0   8      213.12      202.01     16.45 o 
  11   0   8      385.70      367.29     22.71 o 
  12   0   8       42.46       52.08     20.69 o 
  13   0   8       49.76       65.56     22.72 o 
  14   0   8       56.18       29.43     22.18 o 
  15   0   8        7.11       16.40     23.53 o 
  16   0   8      437.32      455.12     44.41 o 
  17   0   8       25.32       36.27     29.57 o 
 -17   1   8       33.53       59.33     31.20 o 
 -16   1   8       37.30       15.43     19.52 o 
 -15   1   8       24.04       20.09     14.97 o 
 -14   1   8       55.98       46.85     12.53 o 
 -13   1   8       60.96       47.94     13.30 o 
 -12   1   8      191.97      192.65     17.94 o 
 -11   1   8       23.97       22.12     11.71 o 
 -10   1   8      828.62      742.81     35.16 o 
  -9   1   8        1.03        2.83      7.78 o 
  -8   1   8      804.49      727.96     20.84 o 
  -7   1   8      193.20      194.46     10.39 o 
  -6   1   8      529.62      580.99     13.62 o 
  -5   1   8      425.90      468.06     10.83 o 
  -4   1   8      922.91      974.85     17.23 o 
  -3   1   8     3256.76     3416.95     43.36 o 
  -2   1   8       75.16       73.15      5.81 o 
  -1   1   8        0.03       -4.31      4.31 o 
   0   1   8     4366.67     4618.74     62.52 o 
   1   1   8      915.45      922.46     19.27 o 
   2   1   8     1542.47     1644.61     27.00 o 
   3   1   8     2247.57     2471.28     34.97 o 
   4   1   8     1225.05     1323.15     24.06 o 
   5   1   8      406.30      421.40     12.95 o 
   6   1   8      541.53      507.37     15.38 o 
   7   1   8       53.98       54.67      7.68 o 
   8   1   8      483.68      455.57     17.76 o 
   9   1   8       92.84       85.14     10.73 o 
  10   1   8      897.60      912.99     22.51 o 
  11   1   8       62.58       72.76      9.08 o 
  12   1   8      307.78      304.48     24.61 o 
  13   1   8        5.14       18.59     12.01 o 
  14   1   8        7.34        7.25     12.87 o 
  15   1   8       58.20       73.97     14.91 o 
  16   1   8       44.81       74.77     29.97 o 
  17   1   8       13.39       32.55     29.33 o 
 -17   2   8       75.79       62.04     30.31 o 
 -16   2   8       94.86       85.52     30.45 o 
 -15   2   8       48.66       32.35     20.93 o 
 -14   2   8        7.01       17.87     13.75 o 
 -13   2   8      198.20      193.72     18.39 o 
 -12   2   8      142.43      152.94     14.76 o 
 -11   2   8       75.16       60.53     10.73 o 
 -10   2   8      222.05      196.23     13.14 o 
  -9   2   8     3572.86     3479.27     56.34 o 
  -8   2   8      384.90      342.26     12.38 o 
  -7   2   8       34.28       24.84      5.86 o 
  -6   2   8      146.05      142.73      7.12 o 
  -5   2   8       40.42       40.92      5.07 o 
  -4   2   8     2565.25     2520.29     32.79 o 
  -3   2   8      209.01      199.98      7.42 o 
  -2   2   8     3907.76     3993.17     52.70 o 
  -1   2   8       16.95        7.50      3.70 o 
   0   2   8       17.12        3.64      4.51 o 
   1   2   8      761.74      775.22     17.32 o 
   2   2   8     5119.13     5349.01     68.35 o 
   3   2   8      835.82      829.76     18.05 o 
   4   2   8        7.57        0.11      5.57 o 
   5   2   8      150.46      124.41      7.77 o 
   6   2   8        4.74        0.08      5.83 o 
   7   2   8      204.05      202.90     11.16 o 
   8   2   8      156.78      176.44     12.15 o 
   9   2   8      226.10      236.63     12.71 o 
  10   2   8      119.81      122.93     14.38 o 
  11   2   8      166.64      181.08     13.16 o 
  12   2   8      188.51      240.22     19.53 o 
  13   2   8      309.15      342.65     20.47 o 
  14   2   8      118.37      178.55     24.62 o 
  15   2   8        6.41       17.54     14.15 o 
  16   2   8       23.62        8.77     37.87 o 
  17   2   8        7.36       16.35     29.42 o 
 -15   3   8        4.84      -15.71     24.56 o 
 -14   3   8       40.85       58.97     25.67 o 
 -13   3   8       77.56       77.16     16.58 o 
 -12   3   8       99.60      118.34     16.40 o 
 -11   3   8      273.97      291.47     19.68 o 
 -10   3   8        7.32       -9.96      9.96 o 
  -9   3   8       58.64       59.37     11.89 o 
  -8   3   8       21.22       35.51      8.97 o 
  -7   3   8       14.92       -1.53      7.22 o 
  -6   3   8       21.47       18.32      6.42 o 
  -5   3   8       31.70       29.14      5.51 o 
  -4   3   8       12.18       14.65      5.10 o 
  -3   3   8     1105.94     1079.47     17.75 o 
  -2   3   8      674.91      726.54     13.35 o 
  -1   3   8       62.92       69.79      6.25 o 
   0   3   8      909.74      925.97     21.89 o 
   1   3   8      310.01      312.79     11.17 o 
   2   3   8      620.04      635.26     14.65 o 
   3   3   8      146.78      142.28      8.37 o 
   4   3   8      152.95      136.25     11.81 o 
   5   3   8      525.15      500.98     12.73 o 
   6   3   8      118.13       91.08     10.01 o 
   7   3   8       39.49       36.25      8.89 o 
   8   3   8       12.12       -0.08      8.52 o 
   9   3   8        6.93        0.76      8.92 o 
  10   3   8       89.59      103.53     13.30 o 
  11   3   8      184.79      209.75     17.21 o 
  12   3   8       12.64       -4.43     11.49 o 
  13   3   8       27.07       12.49     15.26 o 
  14   3   8       24.37       10.66     15.72 o 
  15   3   8       30.91       15.71     17.63 o 
 -14   4   8       26.45       53.22     47.20 o 
 -13   4   8        3.54       33.71     24.74 o 
 -12   4   8        6.86       21.33     18.23 o 
 -11   4   8       48.39       58.39     21.54 o 
 -10   4   8       11.87       20.24     14.01 o 
  -9   4   8       41.48       46.65     12.40 o 
  -8   4   8       59.30       48.30     10.93 o 
  -7   4   8      394.48      390.51     16.71 o 
  -6   4   8      133.82      172.82     18.85 o 
  -5   4   8       50.27       45.80      8.97 o 
  -4   4   8      216.62      194.61     13.48 o 
  -3   4   8      153.92      183.12     12.74 o 
  -2   4   8       42.50       29.61      9.59 o 
  -1   4   8        3.63        8.21      7.11 o 
   0   4   8        2.66        3.61      9.05 o 
   1   4   8       72.62      113.60     17.63 o 
   2   4   8        2.34       26.82     15.79 o 
   3   4   8        6.43      -11.18     11.18 o 
   4   4   8      285.27      214.62     26.14 o 
   5   4   8        8.14       -0.36     11.71 o 
   6   4   8        0.00        0.31     12.96 o 
   7   4   8       53.32       42.04     20.09 o 
   8   4   8       70.66       95.64     18.09 o 
   9   4   8      163.15      150.49     18.46 o 
  10   4   8        0.11       -5.99     13.28 o 
  11   4   8       54.34       54.20     16.95 o 
  12   4   8       36.03       43.65     17.60 o 
  13   4   8        7.34      -15.32     18.80 o 
  14   4   8       19.25       30.39     21.38 o 
 -11   5   8       20.96       67.70     24.72 o 
 -10   5   8        0.09       30.20     21.63 o 
  -9   5   8       12.67        2.85     15.88 o 
  -8   5   8       96.37       94.31     18.26 o 
  -7   5   8       22.51       64.22     13.21 o 
  -6   5   8       17.20       25.15     11.12 o 
  -5   5   8       53.55       65.20     13.83 o 
  -4   5   8      132.08      107.58     12.17 o 
  -3   5   8        2.64       -8.27      8.27 o 
  -2   5   8       24.17       22.82      9.88 o 
  -1   5   8       54.36       46.65     10.38 o 
   0   5   8       42.73       25.53     12.69 o 
   1   5   8       59.17       64.13     41.64 o 
   2   5   8      105.71      103.90     21.10 o 
   3   5   8       29.25        1.76     17.59 o 
   4   5   8        0.93       -6.90     17.69 o 
   5   5   8       53.95       50.11     15.25 o 
   6   5   8       11.96        7.25     14.29 o 
   7   5   8        0.41       -5.85     14.83 o 
   8   5   8        0.56       -7.45     24.26 o 
   9   5   8       37.51       29.58     18.73 o 
  10   5   8        4.34        7.65     19.05 o 
  11   5   8        0.03      -18.87     18.87 o 
  -6   6   8        0.23       -6.95     13.97 o 
  -5   6   8        1.63      -13.02     13.02 o 
  -4   6   8        0.00       30.22     19.63 o 
  -3   6   8        0.34        3.55     14.39 o 
  -2   6   8        3.41        8.23     16.49 o 
  -1   6   8        0.38       31.48     16.86 o 
   0   6   8        0.08       40.18     16.97 o 
   1   6   8        0.81       38.74     17.74 o 
   2   6   8        3.78       15.40     20.40 o 
   3   6   8        0.59       -6.53     17.72 o 
   4   6   8        4.19       33.43     21.29 o 
   5   6   8        1.61        4.24     22.01 o 
   6   6   8        9.31       -5.74     22.38 o 
 -17   1   9        5.64      -13.54     36.60 o 
 -16   1   9      161.35      175.99     43.12 o 
 -15   1   9      142.52      185.36     22.40 o 
 -14   1   9        9.62        0.75     12.04 o 
 -13   1   9        0.06        1.13     11.38 o 
 -12   1   9      262.76      240.77     19.79 o 
 -11   1   9      248.23      225.56     15.48 o 
 -10   1   9      795.84      775.68     24.42 o 
  -9   1   9     1297.56     1292.20     30.73 o 
  -8   1   9        0.44       -3.03      7.05 o 
  -7   1   9      472.13      505.05     17.16 o 
  -6   1   9      185.29      186.18     10.64 o 
  -5   1   9     1973.04     2037.49     30.09 o 
  -4   1   9     1805.04     1903.38     28.05 o 
  -3   1   9      543.36      610.15     13.36 o 
  -2   1   9       25.67       24.48      7.03 o 
  -1   1   9     1937.31     2168.68     33.69 o 
   0   1   9       59.34       54.04      6.03 o 
   1   1   9      329.40      318.11     11.33 o 
   2   1   9      929.42      970.69     20.96 o 
   3   1   9     1516.78     1736.66     30.21 o 
   4   1   9     1284.26     1415.69     24.68 o 
   5   1   9      424.42      457.30     19.66 o 
   6   1   9       63.96       42.11     10.87 o 
   7   1   9      372.57      355.67     17.08 o 
   8   1   9        4.13        1.03      6.64 o 
   9   1   9      125.66      109.66     11.25 o 
  10   1   9      453.30      379.76     19.58 o 
  11   1   9       97.47       92.51     17.29 o 
  12   1   9        6.73        0.71     12.55 o 
  13   1   9       28.99       30.63     13.11 o 
  14   1   9       20.92       10.90     13.29 o 
  15   1   9       42.88       30.96     15.71 o 
  16   1   9        4.62       -2.98     27.04 o 
  17   1   9        5.91      -19.70     28.54 o 
 -16   2   9      104.60      137.57     34.57 o 
 -15   2   9        0.76      -21.23     21.23 o 
 -14   2   9        5.56        2.26     14.18 o 
 -13   2   9        0.16      -11.66     11.66 o 
 -12   2   9       12.54        9.90     14.94 o 
 -11   2   9       42.42       25.20      9.76 o 
 -10   2   9       21.47        9.69      8.50 o 
  -9   2   9        2.19       -7.78      7.78 o 
  -8   2   9        1.83       -2.19      8.25 o 
  -7   2   9       49.67       46.16      6.69 o 
  -6   2   9      137.32      147.26      7.81 o 
  -5   2   9      315.60      289.66      9.16 o 
  -4   2   9      413.59      447.72     11.96 o 
  -3   2   9       27.52       36.54      5.27 o 
  -2   2   9      484.91      476.39     14.67 o 
  -1   2   9      610.15      689.69     14.69 o 
   0   2   9      111.57       87.78      6.32 o 
   1   2   9     1084.41     1038.67     28.74 o 
   2   2   9        0.01       -3.54      3.54 o 
   3   2   9      699.53      714.33     13.42 o 
   4   2   9      235.65      250.21      9.16 o 
   5   2   9      764.04      777.69     19.10 o 
   6   2   9       31.28       18.60      7.46 o 
   7   2   9      262.65      270.61     12.92 o 
   8   2   9       48.19       29.86      8.88 o 
   9   2   9      116.03      112.33     11.93 o 
  10   2   9      263.44      222.09     16.04 o 
  11   2   9      268.96      295.42     15.68 o 
  12   2   9      100.44      116.00     14.92 o 
  13   2   9       26.88        6.93     12.04 o 
  14   2   9        4.65        8.36     12.90 o 
  15   2   9       28.61       25.81     19.52 o 
  16   2   9       20.66        7.27     20.68 o 
 -15   3   9        1.03      -10.66     24.88 o 
 -14   3   9      124.37      177.90     33.48 o 
 -13   3   9        4.93      -10.29     14.12 o 
 -12   3   9       32.57       28.71     13.57 o 
 -11   3   9       11.46       20.16     12.24 o 
 -10   3   9      141.22      189.83     16.72 o 
  -9   3   9      297.59      279.97     17.69 o 
  -8   3   9        0.02       -7.04      7.30 o 
  -7   3   9      828.67      828.90     23.80 o 
  -6   3   9     1767.86     1889.28     34.03 o 
  -5   3   9        4.88        1.39      5.39 o 
  -4   3   9      493.44      528.27     14.07 o 
  -3   3   9      459.75      467.80     14.24 o 
  -2   3   9        4.90        2.00      4.27 o 
  -1   3   9       30.27       29.79      6.07 o 
   0   3   9      105.00       98.85      9.14 o 
   1   3   9       64.95       75.75      7.00 o 
   2   3   9      217.42      241.48     14.06 o 
   3   3   9      508.97      516.97     20.52 o 
   4   3   9     1398.76     1442.49     29.77 o 
   5   3   9       17.81       28.52      6.78 o 
   6   3   9     1420.47     1406.33     51.56 o 
   7   3   9      628.80      575.30     29.25 o 
   8   3   9      278.09      305.02     17.21 o 
   9   3   9        0.66       -6.37      8.86 o 
  10   3   9       16.21       23.21     10.83 o 
  11   3   9      234.51      255.06     18.41 o 
  12   3   9        5.63       21.50     14.54 o 
  13   3   9       22.62       21.29     15.32 o 
  14   3   9       17.46       13.76     16.88 o 
  15   3   9       84.16       58.21     19.73 o 
 -13   4   9       25.44       38.00     24.55 o 
 -12   4   9      117.81      133.91     28.30 o 
 -11   4   9      315.32      377.79     40.01 o 
 -10   4   9        8.11        0.71     13.59 o 
  -9   4   9      272.50      247.47     20.57 o 
  -8   4   9       36.66       28.96     11.17 o 
  -7   4   9      114.70      104.93     13.02 o 
  -6   4   9        5.42       11.37      9.49 o 
  -5   4   9       40.63       45.93     10.40 o 
  -4   4   9        2.98       -8.19      8.19 o 
  -3   4   9      137.25      141.21     12.23 o 
  -2   4   9       47.02       37.10      9.55 o 
  -1   4   9        9.66        6.97     10.21 o 
   0   4   9      264.89      330.36     32.56 o 
   1   4   9      177.26      169.59     19.87 o 
   2   4   9      645.02      605.36     36.56 o 
   3   4   9      391.08      403.47     45.86 o 
   4   4   9      497.04      437.74     24.48 o 
   5   4   9      101.40      119.24     17.06 o 
   6   4   9       64.48       81.25     19.95 o 
   7   4   9      105.04      116.73     19.47 o 
   8   4   9       40.73       44.55     17.20 o 
   9   4   9       17.28       56.11     18.08 o 
  10   4   9        5.50       -6.45     19.93 o 
  11   4   9       27.77        7.60     14.95 o 
  12   4   9        0.34       -0.97     15.91 o 
  13   4   9        0.80      -18.65     18.65 o 
 -11   5   9       15.18       14.82     24.22 o 
 -10   5   9        6.29        2.04     24.72 o 
  -9   5   9       19.85       32.82     18.09 o 
  -8   5   9        0.14       13.52     15.38 o 
  -7   5   9       15.13        2.23     13.57 o 
  -6   5   9        0.57       10.90     10.88 o 
  -5   5   9      178.89      199.93     18.22 o 
  -4   5   9       63.29       68.87     11.90 o 
  -3   5   9        0.32       -9.90      9.90 o 
  -2   5   9       31.22       14.33     13.41 o 
  -1   5   9      279.28      337.75     20.33 o 
   0   5   9        0.05        9.66     10.15 o 
   1   5   9        9.54        7.67     18.85 o 
   2   5   9       51.47       57.51     19.43 o 
   3   5   9       49.60      103.67     25.25 o 
   4   5   9       19.36       14.11     20.13 o 
   5   5   9        1.24        8.75     18.73 o 
   6   5   9       59.66       87.45     17.89 o 
   7   5   9       40.62       52.52     22.34 o 
   8   5   9       61.30       47.49     18.87 o 
   9   5   9        0.50       -2.45     17.74 o 
  10   5   9       28.37       23.04     20.64 o 
  11   5   9        1.00       29.28     34.75 o 
  -6   6   9       72.00       88.32     24.06 o 
  -5   6   9       32.14       15.88     14.86 o 
  -4   6   9        0.67       -7.33     12.80 o 
  -3   6   9       30.94       43.79     17.52 o 
  -2   6   9      110.05      132.94     21.83 o 
  -1   6   9        0.34       29.22     18.19 o 
   0   6   9       68.89       67.43     20.02 o 
   1   6   9       13.44       17.17     19.12 o 
   2   6   9        0.86       36.10     20.62 o 
   3   6   9        8.79        9.44     30.11 o 
   4   6   9        0.07       -2.29     21.40 o 
   5   6   9       23.63       60.75     25.27 o 
   6   6   9        2.59      -30.95     30.95 o 
 -17   0  10       61.22       50.75     32.53 o 
 -16   0  10      214.08      330.86     96.52 o 
 -15   0  10       14.81      -14.99     22.50 o 
 -14   0  10       15.20        2.57     16.52 o 
 -13   0  10      494.95      547.88     34.33 o 
 -12   0  10      408.83      395.87     28.40 o 
 -11   0  10      522.44      545.25     30.78 o 
 -10   0  10      192.00      216.39     21.00 o 
  -9   0  10     2561.35     2320.23     64.24 o 
  -8   0  10        2.20       -0.40      7.44 o 
  -7   0  10     1100.36     1078.83     31.64 o 
  -6   0  10       31.40       30.07      9.37 o 
  -5   0  10     2211.01     2413.72     51.95 o 
  -4   0  10      389.56      474.09     25.15 o 
  -3   0  10     5719.45     6194.44    111.68 o 
  -2   0  10     5035.61     5317.93    111.53 o 
  -1   0  10      284.20      326.76     31.48 o 
   0   0  10       12.38        5.67      8.10 o 
   1   0  10     1312.32     1505.66     39.82 o 
   2   0  10     4185.39     4453.63    117.00 o 
   3   0  10      132.00      174.98     24.63 o 
   4   0  10      565.36      601.38     27.78 o 
   5   0  10     1192.62     1213.14     33.77 o 
   6   0  10     3139.84     3183.67     72.08 o 
   7   0  10      383.18      366.25     26.61 o 
   8   0  10      366.77      338.09     63.41 o 
   9   0  10      233.66      147.55     31.83 o 
  10   0  10       34.58       39.12     10.93 o 
  11   0  10        0.38       -2.12      9.44 o 
  12   0  10      488.50      536.67     38.47 o 
  13   0  10      478.88      389.57     35.88 o 
  14   0  10       42.04       15.15     23.31 o 
  15   0  10       22.20       15.00     25.68 o 
  16   0  10      172.74      255.31     38.89 o 
  17   0  10        0.06      -22.26     29.54 o 
 -17   1  10       26.86       38.71     30.04 o 
 -16   1  10       11.41        4.09     26.47 o 
 -15   1  10        6.80        2.85     16.46 o 
 -14   1  10      354.61      390.46     22.41 o 
 -13   1  10      126.84      146.36     15.56 o 
 -12   1  10     1033.67     1018.02     30.49 o 
 -11   1  10      275.44      292.52     17.23 o 
 -10   1  10      339.13      325.00     16.87 o 
  -9   1  10        0.24       -7.70      8.25 o 
  -8   1  10     1380.27     1272.25     30.04 o 
  -7   1  10     1194.38     1188.77     28.87 o 
  -6   1  10       23.35       17.85      5.22 o 
  -5   1  10      743.86      789.13     17.60 o 
  -4   1  10        0.91       -4.68      4.68 o 
  -3   1  10     2517.08     2583.47     35.56 o 
  -2   1  10       19.24       22.21      5.45 o 
  -1   1  10      824.91      882.33     18.53 o 
   0   1  10        2.18       -1.28      4.92 o 
   1   1  10     2403.46     2485.49     38.20 o 
   2   1  10      244.34      224.20     17.76 o 
   3   1  10      183.75      215.19      9.03 o 
   4   1  10      588.86      645.39     16.38 o 
   5   1  10       49.37       50.45      7.61 o 
   6   1  10     1406.88     1423.24     32.29 o 
   7   1  10       32.92       29.93      8.51 o 
   8   1  10      297.26      285.71     15.43 o 
   9   1  10       15.74        6.12      7.39 o 
  10   1  10        6.45       -1.90      8.90 o 
  11   1  10      229.91      231.79     16.72 o 
  12   1  10      111.27      118.86     14.89 o 
  13   1  10      430.57      467.20     23.74 o 
  14   1  10        9.82       10.00     16.79 o 
  15   1  10       31.51       12.96     16.59 o 
  16   1  10       14.03        8.63     19.12 o 
  17   1  10       19.53       94.69     34.74 o 
 -16   2  10       31.41       -7.82     27.61 o 
 -15   2  10        0.03      -14.48     36.03 o 
 -14   2  10      149.41      176.99     28.47 o 
 -13   2  10       23.94       36.53     14.44 o 
 -12   2  10       29.85       22.42     12.99 o 
 -11   2  10        4.90        2.92     10.19 o 
 -10   2  10       68.44       57.79     10.44 o 
  -9   2  10       81.72       82.44     10.84 o 
  -8   2  10     1244.80     1302.16     25.50 o 
  -7   2  10     6965.38     6745.23     88.07 o 
  -6   2  10        0.12        6.67      5.29 o 
  -5   2  10     1053.99     1041.54     19.63 o 
  -4   2  10     1479.56     1459.00     22.81 o 
  -3   2  10      295.18      309.94      9.58 o 
  -2   2  10      168.07      170.79     11.74 o 
  -1   2  10     1257.43     1321.61     19.89 o 
   0   2  10      117.07      103.83      5.69 o 
   1   2  10      641.05      658.67     18.96 o 
   2   2  10       36.93       38.00      4.88 o 
   3   2  10        8.76        2.72      4.02 o 
   4   2  10      821.88      817.83     22.45 o 
   5   2  10       12.51        1.62      8.47 o 
   6   2  10      467.36      445.09     18.06 o 
   7   2  10     1734.91     1691.60     42.94 o 
   8   2  10      112.77      106.95     12.61 o 
   9   2  10      500.40      523.56     29.47 o 
  10   2  10      298.45      326.62     25.21 o 
  11   2  10       83.49       98.03     14.44 o 
  12   2  10        0.94      -10.52     10.52 o 
  13   2  10       23.78       19.95     12.76 o 
  14   2  10        0.88      -10.78     12.68 o 
  15   2  10        1.20       10.52     16.71 o 
  16   2  10        0.97       -8.61     20.77 o 
 -15   3  10       25.40       10.79     29.02 o 
 -14   3  10        0.39        9.87     35.08 o 
 -13   3  10       32.91       12.28     19.09 o 
 -12   3  10       33.74       28.88     13.81 o 
 -11   3  10        0.14        2.38     11.50 o 
 -10   3  10       10.87        8.97     11.41 o 
  -9   3  10      394.93      413.57     24.30 o 
  -8   3  10        5.77        7.10      8.29 o 
  -7   3  10      211.14      228.51     13.54 o 
  -6   3  10      185.43      160.33     11.80 o 
  -5   3  10       29.33       28.22      7.09 o 
  -4   3  10        5.23       -0.38      5.04 o 
  -3   3  10      586.39      608.55     15.13 o 
  -2   3  10       41.99       46.42      7.14 o 
  -1   3  10        9.28        9.59      5.96 o 
   0   3  10        4.54       11.18      6.03 o 
   1   3  10      229.50      213.87      9.96 o 
   2   3  10      277.47      266.39     15.74 o 
   3   3  10      174.33      122.20     11.81 o 
   4   3  10      180.02      148.21     13.62 o 
   5   3  10        6.28        1.62     10.21 o 
   6   3  10     1131.68     1092.81     30.88 o 
   7   3  10       86.22       71.46     11.24 o 
   8   3  10      154.71      148.62     14.64 o 
   9   3  10       85.36      109.12     14.32 o 
  10   3  10       32.76       35.92     16.08 o 
  11   3  10      273.51      297.68     22.62 o 
  12   3  10       27.60       28.94     14.86 o 
  13   3  10        4.86       18.22     15.84 o 
  14   3  10       15.92       28.66     17.28 o 
  15   3  10        9.96       18.71     31.21 o 
 -13   4  10        5.80       -8.47     22.11 o 
 -12   4  10       67.80       46.19     24.50 o 
 -11   4  10        0.23       -4.52     22.31 o 
 -10   4  10       25.52       19.45     14.78 o 
  -9   4  10        0.58        9.73     12.93 o 
  -8   4  10        0.03        9.72     10.77 o 
  -7   4  10        9.94       16.24     10.41 o 
  -6   4  10       17.30       -0.67      9.58 o 
  -5   4  10       35.45       29.91     10.27 o 
  -4   4  10      143.03      142.90     17.38 o 
  -3   4  10      256.08      281.05     15.72 o 
  -2   4  10      304.87      303.27     16.13 o 
  -1   4  10      127.09      108.43     16.05 o 
   0   4  10       20.60       28.34     12.90 o 
   1   4  10      212.94      248.27     20.04 o 
   2   4  10      364.58      365.59     22.63 o 
   3   4  10        0.01       11.30     17.32 o 
   4   4  10       23.06       32.11     36.13 o 
   5   4  10       92.96      121.35     17.92 o 
   6   4  10        4.50       26.99     14.44 o 
   7   4  10       41.47       21.03     15.56 o 
   8   4  10       13.95       18.89     16.47 o 
   9   4  10       27.34       -1.33     16.60 o 
  10   4  10        8.08        1.79     16.31 o 
  11   4  10       10.71      -16.51     16.88 o 
  12   4  10       53.98       80.33     22.73 o 
  13   4  10        1.10       -4.66     19.83 o 
 -10   5  10       13.02        5.18     22.02 o 
  -9   5  10        2.52      -15.33     19.09 o 
  -8   5  10       29.54       39.39     17.02 o 
  -7   5  10       30.56       50.01     15.53 o 
  -6   5  10        1.23       22.38     11.32 o 
  -5   5  10       28.26       43.33     11.47 o 
  -4   5  10       14.34       32.63     10.76 o 
  -3   5  10        1.45        3.78      9.75 o 
  -2   5  10        0.04       -7.80      9.74 o 
  -1   5  10       68.75       59.84     16.21 o 
   0   5  10       88.29      132.59     18.26 o 
   1   5  10        2.31       -6.36     18.33 o 
   2   5  10       59.53       90.51     22.98 o 
   3   5  10       44.34       45.17     21.77 o 
   4   5  10       26.28       41.68     39.97 o 
   5   5  10        1.13      -10.30     24.86 o 
   6   5  10        5.15        9.46     15.84 o 
   7   5  10        4.56       -0.79     21.27 o 
   8   5  10       69.40       79.79     23.43 o 
   9   5  10       24.47       33.64     19.43 o 
  10   5  10       28.86       11.48     19.69 o 
  -5   6  10        3.17       -1.07     14.11 o 
  -4   6  10        6.89      -13.41     13.41 o 
  -3   6  10        7.89       14.69     12.17 o 
  -2   6  10        7.65       42.14     19.17 o 
  -1   6  10        0.21       11.82     19.49 o 
   0   6  10        0.42       -3.46     18.85 o 
   1   6  10        0.03       18.44     31.67 o 
   2   6  10        7.55       -4.99     19.67 o 
   3   6  10        0.00        5.50     21.29 o 
   4   6  10        1.71       10.38     23.63 o 
   5   6  10        0.00       34.93     24.50 o 
 -17   1  11       47.12       90.74     36.34 o 
 -16   1  11        4.67        7.39     27.68 o 
 -15   1  11        7.94       -2.62     20.15 o 
 -14   1  11       80.14      105.27     17.79 o 
 -13   1  11       39.71       14.45     12.33 o 
 -12   1  11        0.75       -4.10     11.00 o 
 -11   1  11       30.96       48.56     12.04 o 
 -10   1  11       56.48       67.89     11.74 o 
  -9   1  11      155.78      156.38     13.14 o 
  -8   1  11      963.96      928.09     32.55 o 
  -7   1  11      265.87      287.68     13.30 o 
  -6   1  11      822.65      786.58     22.05 o 
  -5   1  11       92.03      101.20      8.85 o 
  -4   1  11      152.11      190.12     10.51 o 
  -3   1  11      790.07      826.54     16.81 o 
  -2   1  11     3408.89     3679.68     50.64 o 
  -1   1  11     1480.03     1726.58     29.78 o 
   0   1  11       27.11       21.96      5.80 o 
   1   1  11      810.66      961.94     20.43 o 
   2   1  11       14.98       29.07      7.79 o 
   3   1  11       57.69       48.78      8.79 o 
   4   1  11      802.29      844.47     23.59 o 
   5   1  11      180.80      182.28     16.03 o 
   6   1  11      221.06      225.24     13.37 o 
   7   1  11      253.72      258.18     14.56 o 
   8   1  11      661.59      680.00     23.15 o 
   9   1  11      116.65      122.87     13.09 o 
  10   1  11        0.39       -9.09      9.09 o 
  11   1  11       70.88       58.75     12.38 o 
  12   1  11      262.13      286.34     18.94 o 
  13   1  11       63.48       70.45     18.16 o 
  14   1  11       88.71       92.74     22.96 o 
  15   1  11       60.75       36.51     22.64 o 
  16   1  11        4.17      -18.68     18.68 o 
  17   1  11       15.11      -11.27     31.05 o 
 -16   2  11       35.89        2.73     43.34 o 
 -15   2  11       21.79       50.03     28.64 o 
 -14   2  11        4.70      -22.14     22.14 o 
 -13   2  11       97.87       86.58     16.78 o 
 -12   2  11       40.39       38.41     14.39 o 
 -11   2  11       40.70       27.51     11.42 o 
 -10   2  11      541.80      560.34     20.26 o 
  -9   2  11      373.54      406.66     17.17 o 
  -8   2  11     1272.81     1243.71     26.53 o 
  -7   2  11      248.62      250.93     11.65 o 
  -6   2  11       42.46       33.89      6.48 o 
  -5   2  11      887.04      885.20     18.35 o 
  -4   2  11      659.76      694.58     17.61 o 
  -3   2  11       52.91       49.25      9.41 o 
  -2   2  11      363.20      396.03     10.61 o 
  -1   2  11        0.14        3.06      4.05 o 
   0   2  11       95.10      111.44      6.96 o 
   1   2  11      167.69      165.68     11.29 o 
   2   2  11       56.23       57.86      6.62 o 
   3   2  11       36.66       44.73      6.82 o 
   4   2  11      250.61      261.57     14.39 o 
   5   2  11     1145.42     1079.85     27.23 o 
   6   2  11       66.38       55.63     14.19 o 
   7   2  11        1.63       -8.20     10.39 o 
   8   2  11      154.69      149.49     16.11 o 
   9   2  11       30.06        9.46     12.63 o 
  10   2  11      107.26      105.86     14.55 o 
  11   2  11        0.47      -10.92     13.21 o 
  12   2  11        0.82       -4.18     19.14 o 
  13   2  11       20.50       -4.47     12.94 o 
  14   2  11        4.91        1.80     21.13 o 
  15   2  11        5.49        7.26     16.54 o 
  16   2  11       22.85       24.29     23.56 o 
 -15   3  11        3.24        2.93     27.49 o 
 -14   3  11      192.84      197.26     33.75 o 
 -13   3  11       98.41       74.01     21.92 o 
 -12   3  11      106.71       75.84     18.48 o 
 -11   3  11       98.73       78.36     15.13 o 
 -10   3  11       83.64      121.28     15.64 o 
  -9   3  11        0.01      -10.37     10.37 o 
  -8   3  11       43.37       52.19      9.75 o 
  -7   3  11      157.31      152.97     14.02 o 
  -6   3  11        0.85       -7.21      7.21 o 
  -5   3  11     2132.99     2172.83     38.06 o 
  -4   3  11      538.25      539.82     17.57 o 
  -3   3  11      212.91      213.36      9.50 o 
  -2   3  11      254.78      250.74      9.83 o 
  -1   3  11     1001.57      965.60     23.57 o 
   0   3  11       80.50       66.71      8.61 o 
   1   3  11      251.77      270.02     20.82 o 
   2   3  11        5.00        3.36      7.02 o 
   3   3  11     1330.36     1368.00     31.25 o 
   4   3  11       54.56       56.32     13.02 o 
   5   3  11      110.82       65.16     15.65 o 
   6   3  11      659.96      614.34     26.53 o 
   7   3  11       51.16       27.90     10.23 o 
   8   3  11      185.42      214.41     16.95 o 
   9   3  11       40.47       54.56     18.80 o 
  10   3  11       35.89       45.96     17.86 o 
  11   3  11       71.58       63.12     21.83 o 
  12   3  11        0.14       11.59     17.82 o 
  13   3  11       15.36       -2.05     15.57 o 
  14   3  11       35.93       57.55     18.97 o 
  15   3  11       27.35       32.04     23.28 o 
 -13   4  11        1.78       24.97     24.99 o 
 -12   4  11        1.63        1.43     21.80 o 
 -11   4  11       29.22       32.43     22.26 o 
 -10   4  11       11.81       -0.06     14.32 o 
  -9   4  11       58.51       13.69     20.88 o 
  -8   4  11        7.80       -5.10     15.51 o 
  -7   4  11       72.11       79.21     12.84 o 
  -6   4  11       88.64       77.06     12.13 o 
  -5   4  11        2.06        2.66      9.19 o 
  -4   4  11      323.28      325.30     17.70 o 
  -3   4  11      293.04      275.58     16.40 o 
  -2   4  11      136.80      159.89     13.58 o 
  -1   4  11      122.72      114.84     16.06 o 
   0   4  11      737.06      779.41     56.35 o 
   1   4  11        2.60       14.94     11.84 o 
   2   4  11       19.95       17.28     12.03 o 
   3   4  11        0.98       -6.64     16.44 o 
   4   4  11        8.28       17.97     18.12 o 
   5   4  11        0.20        1.07     13.38 o 
   6   4  11        0.00       10.73     13.90 o 
   7   4  11       21.11      -13.63     13.63 o 
   8   4  11        6.87       -1.44     15.17 o 
   9   4  11       13.40       32.05     19.63 o 
  10   4  11      128.80      148.60     40.61 o 
  11   4  11      188.28      230.33     27.75 o 
  12   4  11       36.17       24.68     21.43 o 
  13   4  11        0.12        8.43     21.45 o 
 -10   5  11       11.96       38.28     42.19 o 
  -9   5  11       33.51       15.32     35.92 o 
  -8   5  11       61.86      101.87     35.55 o 
  -7   5  11       45.82       47.77     15.47 o 
  -6   5  11       36.76       10.36     11.71 o 
  -5   5  11       94.91       79.97     13.84 o 
  -4   5  11        3.13       27.91     11.45 o 
  -3   5  11        1.70       -6.76      9.36 o 
  -2   5  11       25.51       22.61     11.86 o 
  -1   5  11        5.71       -5.42     10.99 o 
   0   5  11      110.86      110.90     14.43 o 
   1   5  11      151.92      133.50     25.62 o 
   2   5  11        1.68       34.48     20.22 o 
   3   5  11        9.97        5.99     19.38 o 
   4   5  11      163.31      238.95     31.60 o 
   5   5  11       15.82       31.16     23.36 o 
   6   5  11       43.53       86.40     27.07 o 
   7   5  11        4.20      -15.81     15.81 o 
   8   5  11       20.14       33.30     19.13 o 
   9   5  11        0.00        2.79     19.27 o 
  10   5  11       25.30       -5.68     20.70 o 
  -4   6  11        3.91       11.99     18.40 o 
  -3   6  11        1.65      -11.33     12.72 o 
  -2   6  11       14.53       18.44     15.73 o 
  -1   6  11       22.64       24.19     23.35 o 
   0   6  11       16.56       29.38     21.56 o 
   1   6  11       24.51       47.47     13.84 o 
   2   6  11       21.92       48.68     22.52 o 
   3   6  11        2.97       29.13     30.38 o 
   4   6  11       17.97        5.89     26.84 o 
 -17   0  12       34.85       44.07     44.51 o 
 -16   0  12      313.18      339.43     43.75 o 
 -15   0  12       15.73       -6.45     33.93 o 
 -14   0  12       69.25       26.06     25.40 o 
 -13   0  12      110.00      139.59     22.81 o 
 -12   0  12        0.68      -13.86     13.86 o 
 -11   0  12       88.48       68.65     18.66 o 
 -10   0  12        3.30       15.47     13.40 o 
  -9   0  12       96.18       73.52     15.74 o 
  -8   0  12      655.26      686.87     42.18 o 
  -7   0  12       54.04       37.54     12.25 o 
  -6   0  12     2891.49     2808.56     61.34 o 
  -5   0  12      527.14      491.00     20.77 o 
  -4   0  12      884.56      951.44     28.63 o 
  -3   0  12      255.07      265.14     17.45 o 
  -2   0  12     3861.49     4237.15     94.01 o 
  -1   0  12      223.66      221.52     16.12 o 
   0   0  12     7795.29     8665.74    175.31 o 
   1   0  12       67.78       83.71     13.42 o 
   2   0  12     1429.58     1558.17     53.22 o 
   3   0  12     1034.34     1167.42     45.10 o 
   4   0  12     1398.31     1546.92     41.24 o 
   5   0  12      123.01      179.02     12.01 o 
   6   0  12      211.98      214.45     14.17 o 
   7   0  12      294.70      323.46     17.85 o 
   8   0  12      309.50      277.54     26.37 o 
   9   0  12     1714.41     1708.29     97.31 o 
  10   0  12      240.61      300.50     41.48 o 
  11   0  12      384.01      447.71     37.15 o 
  12   0  12       26.67       -6.19     21.66 o 
  13   0  12      196.34      178.73     53.53 o 
  14   0  12       36.70       61.11     27.13 o 
  15   0  12       74.42       31.61     27.61 o 
  16   0  12       29.05        5.67     30.17 o 
  17   0  12       81.59       89.41     36.25 o 
 -16   1  12        3.40      -26.19     26.19 o 
 -15   1  12       46.75       23.00     52.45 o 
 -14   1  12      164.70      182.20     26.30 o 
 -13   1  12       16.16       12.89     12.91 o 
 -12   1  12      617.96      627.46     25.36 o 
 -11   1  12       77.40       87.02     13.52 o 
 -10   1  12      612.38      572.53     22.35 o 
  -9   1  12      135.70      127.89     12.72 o 
  -8   1  12      665.50      648.27     17.73 o 
  -7   1  12     1350.84     1353.08     27.53 o 
  -6   1  12      287.18      251.75     14.56 o 
  -5   1  12       66.86       72.01      8.35 o 
  -4   1  12       11.83       13.92      5.84 o 
  -3   1  12     5898.42     6050.52     78.82 o 
  -2   1  12      501.94      523.53     15.21 o 
  -1   1  12      960.84     1003.82     22.92 o 
   0   1  12       37.44       41.29      7.79 o 
   1   1  12      669.51      737.86     18.83 o 
   2   1  12      458.66      421.09     17.81 o 
   3   1  12      577.48      639.56     19.80 o 
   4   1  12      124.63      126.74      9.62 o 
   5   1  12       19.79       24.98     10.67 o 
   6   1  12      436.90      456.40     18.39 o 
   7   1  12      111.63      114.07     12.42 o 
   8   1  12     1468.36     1467.10     35.86 o 
   9   1  12        3.42       -8.86      8.86 o 
  10   1  12        2.29      -10.39     12.94 o 
  11   1  12       24.24       12.44     14.43 o 
  12   1  12       12.70       21.00     16.29 o 
  13   1  12      143.10      181.82     23.11 o 
  14   1  12        2.52       11.34     18.35 o 
  15   1  12        3.40      -22.57     30.86 o 
  16   1  12       16.04        6.04     21.96 o 
 -16   2  12       17.16       37.03     39.35 o 
 -15   2  12       27.14       51.81     28.83 o 
 -14   2  12        6.34       -7.22     24.17 o 
 -13   2  12      131.65      197.10     22.93 o 
 -12   2  12       23.96       -6.07     12.86 o 
 -11   2  12      725.68      686.01     37.11 o 
 -10   2  12      397.48      412.06     19.89 o 
  -9   2  12       47.85       41.10      9.93 o 
  -8   2  12      170.83      188.76     10.94 o 
  -7   2  12     1250.82     1171.76     25.75 o 
  -6   2  12        4.77        1.90      6.59 o 
  -5   2  12        7.38       -5.95      6.11 o 
  -4   2  12       25.72       23.64      6.15 o 
  -3   2  12      119.29      129.04      7.44 o 
  -2   2  12      251.55      244.65      9.19 o 
  -1   2  12       82.08       74.21      6.61 o 
   0   2  12      263.57      261.10     10.00 o 
   1   2  12     2453.75     2450.11     39.07 o 
   2   2  12     1467.26     1499.61     28.72 o 
   3   2  12      267.80      241.04     10.96 o 
   4   2  12      997.43     1014.57     26.13 o 
   5   2  12      539.32      534.70     21.50 o 
   6   2  12        0.31       -9.35      9.35 o 
   7   2  12        1.44       -1.12     13.06 o 
   8   2  12      853.88      871.47     31.95 o 
   9   2  12        7.35      -12.49     12.49 o 
  10   2  12      122.12       95.51     19.54 o 
  11   2  12        4.52      -14.11     14.11 o 
  12   2  12       12.41        2.08     24.40 o 
  13   2  12       57.69       40.98     26.12 o 
  14   2  12       39.55       28.14     17.15 o 
  15   2  12       26.86       28.03     22.55 o 
  16   2  12       89.94       50.30     24.32 o 
 -14   3  12       49.58       58.81     28.07 o 
 -13   3  12        0.01       -1.49     18.67 o 
 -12   3  12      170.10      208.50     22.89 o 
 -11   3  12       29.91       28.28     14.13 o 
 -10   3  12       23.65       17.18     12.41 o 
  -9   3  12      142.27      153.05     15.78 o 
  -8   3  12      276.03      284.35     19.71 o 
  -7   3  12        7.83       -0.25      8.28 o 
  -6   3  12      406.39      387.47     16.60 o 
  -5   3  12       57.30       52.61     13.20 o 
  -4   3  12      338.49      306.48     13.62 o 
  -3   3  12       53.75       44.62      7.43 o 
  -2   3  12       28.32       36.67      6.60 o 
  -1   3  12       49.91       54.32     10.01 o 
   0   3  12       24.08       21.17      7.45 o 
   1   3  12        1.28        1.53      7.45 o 
   2   3  12      872.31      880.96     27.24 o 
   3   3  12      664.01      590.73     31.13 o 
   4   3  12      594.50      501.50     66.01 o 
   5   3  12        3.14       12.91     13.40 o 
   6   3  12      245.22      272.30     15.58 o 
   7   3  12        4.23       18.43     14.40 o 
   8   3  12       22.99       47.76     16.55 o 
   9   3  12        1.69      -13.94     13.94 o 
  10   3  12        2.81      -13.44     15.24 o 
  11   3  12       16.76      -11.73     16.95 o 
  12   3  12        8.88        6.16     17.92 o 
  13   3  12      103.79      115.36     24.21 o 
  14   3  12       18.33       24.87     21.74 o 
 -12   4  12       71.25       95.48     28.21 o 
 -11   4  12       14.97       24.31     23.35 o 
 -10   4  12       25.85       27.93     25.39 o 
  -9   4  12       18.20       38.68     16.12 o 
  -8   4  12        0.03       -3.15     15.36 o 
  -7   4  12      125.47      132.30     14.93 o 
  -6   4  12       89.94       69.77     12.96 o 
  -5   4  12       73.77      106.47     13.78 o 
  -4   4  12        8.90       10.67     11.01 o 
  -3   4  12      139.18      127.82     13.56 o 
  -2   4  12       10.21        1.94      9.18 o 
  -1   4  12       35.96       43.45     13.02 o 
   0   4  12       86.94       76.42     15.45 o 
   1   4  12        1.98        1.07     11.11 o 
   2   4  12       10.19        9.70     12.30 o 
   3   4  12      266.97      210.64     37.77 o 
   4   4  12        0.47       19.62     19.06 o 
   5   4  12       39.32       70.97     23.25 o 
   6   4  12      122.23      123.00     19.74 o 
   7   4  12       36.52       49.42     17.59 o 
   8   4  12       18.56       11.75     16.49 o 
   9   4  12       26.25       72.52     28.27 o 
  10   4  12      123.85      166.65     29.08 o 
  11   4  12       69.16       59.69     21.92 o 
  12   4  12        8.05       25.39     22.43 o 
  -9   5  12        4.09       27.97     25.87 o 
  -8   5  12        0.04       -4.71     19.37 o 
  -7   5  12        0.02        7.30     17.53 o 
  -6   5  12       14.52       15.42     11.93 o 
  -5   5  12        5.14       -5.31     11.60 o 
  -4   5  12       90.16       98.56     14.01 o 
  -3   5  12       51.25       39.75     11.92 o 
  -2   5  12       36.88       29.38     19.52 o 
  -1   5  12        2.31        0.35     11.92 o 
   0   5  12        2.15       27.25     12.25 o 
   1   5  12        1.98       21.72     21.09 o 
   2   5  12        0.23       18.62     21.43 o 
   3   5  12       42.09       82.23     41.11 o 
   4   5  12        6.19        7.98     34.43 o 
   5   5  12        1.35      -21.07     21.07 o 
   6   5  12        4.01       -4.36     23.14 o 
   7   5  12       77.28       44.70     28.10 o 
   8   5  12        0.20        7.23     18.74 o 
   9   5  12       11.86      -18.82     18.82 o 
  -3   6  12        0.84       -0.42     13.61 o 
  -2   6  12        2.75       13.24     15.54 o 
  -1   6  12        0.28       11.99     13.72 o 
   0   6  12        2.65        2.02     13.56 o 
   1   6  12       13.16       20.33     14.46 o 
   2   6  12        1.97        8.16     14.82 o 
   3   6  12        7.69       47.06     36.61 o 
 -16   1  13        0.00      -22.22     26.99 o 
 -15   1  13       34.50       42.29     26.55 o 
 -14   1  13      144.88      146.18     25.75 o 
 -13   1  13      117.73      108.76     18.22 o 
 -12   1  13        7.22        3.76     11.90 o 
 -11   1  13       15.67       28.66     11.80 o 
 -10   1  13      342.80      288.49     17.74 o 
  -9   1  13      241.24      217.89     15.13 o 
  -8   1  13      172.10      148.63     10.62 o 
  -7   1  13       99.50      114.03     12.01 o 
  -6   1  13        6.01        5.40      7.16 o 
  -5   1  13      197.06      196.89     12.39 o 
  -4   1  13      255.24      267.42     13.26 o 
  -3   1  13      162.72      137.55      9.35 o 
  -2   1  13      252.49      274.72     11.73 o 
  -1   1  13        0.67       19.47      6.93 o 
   0   1  13      141.13      122.20      9.39 o 
   1   1  13     2303.19     2367.94     42.02 o 
   2   1  13      571.81      616.07     22.24 o 
   3   1  13       68.29       74.97      9.27 o 
   4   1  13       78.83       81.51     13.17 o 
   5   1  13       35.34       22.71     12.54 o 
   6   1  13        5.73       -7.03      7.20 o 
   7   1  13      205.17      218.55     14.57 o 
   8   1  13        3.11       -6.23      8.85 o 
   9   1  13       23.70        5.88     10.20 o 
  10   1  13       81.37       95.65     16.84 o 
  11   1  13       17.04       11.40     16.29 o 
  12   1  13       63.66       71.22     19.64 o 
  13   1  13       78.25      101.45     21.79 o 
  14   1  13        0.43       45.81     22.46 o 
  15   1  13      123.66       96.81     33.39 o 
  16   1  13       26.27        0.71     21.74 o 
 -15   2  13      218.37      204.89     36.59 o 
 -14   2  13       54.99       44.82     28.58 o 
 -13   2  13       22.75       29.64     17.18 o 
 -12   2  13        3.55       -4.48     12.85 o 
 -11   2  13       17.78       33.43     13.16 o 
 -10   2  13      184.40      198.12     15.97 o 
  -9   2  13       10.78       16.22      9.32 o 
  -8   2  13        9.51       18.62      7.93 o 
  -7   2  13      415.50      449.02     16.29 o 
  -6   2  13       25.62        8.38      7.31 o 
  -5   2  13        5.93       -2.89      6.55 o 
  -4   2  13     1182.54     1161.53     23.68 o 
  -3   2  13      181.32      168.22      8.79 o 
  -2   2  13     1244.67     1280.54     23.88 o 
  -1   2  13     1684.10     1690.39     33.67 o 
   0   2  13     1191.84     1161.58     24.66 o 
   1   2  13       74.59       65.34     11.32 o 
   2   2  13       12.55        6.74      5.99 o 
   3   2  13       90.97       94.75      8.43 o 
   4   2  13      854.75      859.39     29.23 o 
   5   2  13      133.16      140.76     17.73 o 
   6   2  13      140.41      135.89     13.93 o 
   7   2  13       12.99        5.41     11.18 o 
   8   2  13        9.28       -4.34     14.48 o 
   9   2  13        7.67        9.27     13.47 o 
  10   2  13       23.69       19.92     16.93 o 
  11   2  13       30.53      -14.97     14.97 o 
  12   2  13       20.57        2.39     17.37 o 
  13   2  13        3.92       -1.06     18.54 o 
  14   2  13       24.86       28.94     21.55 o 
  15   2  13        9.92      -20.05     21.24 o 
 -14   3  13        6.87      -11.60     26.04 o 
 -13   3  13       21.52        2.10     19.60 o 
 -12   3  13        1.20        6.65     19.89 o 
 -11   3  13        4.23       -4.47     14.74 o 
 -10   3  13       30.74       57.11     14.24 o 
  -9   3  13      280.72      300.16     19.93 o 
  -8   3  13      128.31      159.11     16.26 o 
  -7   3  13       14.59       -5.20      8.20 o 
  -6   3  13      359.86      349.25     16.05 o 
  -5   3  13     2663.41     2719.81     50.15 o 
  -4   3  13     1277.11     1233.46     28.94 o 
  -3   3  13       16.63        9.59      8.00 o 
  -2   3  13      193.22      224.62     11.52 o 
  -1   3  13        0.11        5.03      8.47 o 
   0   3  13       63.20       52.51      9.98 o 
   1   3  13       26.14       25.43      9.58 o 
   2   3  13      467.35      445.39     28.52 o 
   3   3  13      173.70      158.70     19.49 o 
   4   3  13      289.82      258.70     28.62 o 
   5   3  13      617.28      628.37     31.64 o 
   6   3  13      283.35      310.42     24.66 o 
   7   3  13       14.69       28.19     16.21 o 
   8   3  13       16.68        8.17     16.05 o 
   9   3  13        1.84      -14.20     14.20 o 
  10   3  13       62.16       94.24     21.30 o 
  11   3  13        3.99       24.56     23.55 o 
  12   3  13       49.86       31.28     21.61 o 
  13   3  13       33.97       26.11     20.28 o 
  14   3  13        0.37       -2.69     21.46 o 
 -12   4  13       22.76        7.52     50.25 o 
 -11   4  13        3.68       25.26     35.91 o 
 -10   4  13      118.07      142.65     27.37 o 
  -9   4  13      222.02      272.61     26.47 o 
  -8   4  13       24.01       27.26     14.81 o 
  -7   4  13        9.52        0.00     11.44 o 
  -6   4  13      148.76      169.20     15.80 o 
  -5   4  13      105.53      111.92     26.61 o 
  -4   4  13       44.63       37.82     11.25 o 
  -3   4  13        6.87       -8.87      9.55 o 
  -2   4  13        2.90       -1.34      9.20 o 
  -1   4  13        8.57       -2.39     12.49 o 
   0   4  13      131.47      150.34     18.66 o 
   1   4  13       11.08       33.53     13.32 o 
   2   4  13       29.87        9.49     12.55 o 
   3   4  13        0.02       -9.66     18.67 o 
   4   4  13       10.48       19.92     19.67 o 
   5   4  13      276.36      272.48     67.06 o 
   6   4  13        5.56        5.16     16.10 o 
   7   4  13       57.76       45.13     18.55 o 
   8   4  13      122.46      122.77     22.02 o 
   9   4  13      208.97      222.29     36.55 o 
  10   4  13       13.04        7.24     33.33 o 
  11   4  13       25.41       20.07     22.66 o 
  12   4  13        0.47       22.96     22.04 o 
  -9   5  13       23.15       48.79     43.67 o 
  -8   5  13       44.45       37.39     22.81 o 
  -7   5  13        0.28       -7.27     18.71 o 
  -6   5  13        2.40       -6.58     12.94 o 
  -5   5  13       64.87       66.07     14.27 o 
  -4   5  13        0.22        5.00     11.16 o 
  -3   5  13        6.67        8.15     11.27 o 
  -2   5  13       11.13        9.41     13.18 o 
  -1   5  13       24.59       36.51     13.09 o 
   0   5  13        6.40        0.84     14.18 o 
   1   5  13       90.97      101.33     36.77 o 
   2   5  13        2.08       -5.79     19.80 o 
   3   5  13        3.02       38.82     26.63 o 
   4   5  13       28.52       -4.41     22.36 o 
   5   5  13        0.30       10.85     23.20 o 
   6   5  13       29.76       64.98     27.12 o 
   7   5  13        8.86       27.85     26.77 o 
   8   5  13        0.79       -3.68     20.54 o 
   9   5  13        4.44       -3.94     20.28 o 
   0   6  13       57.84       44.53     18.47 o 
 -16   0  14      128.21      129.85     37.30 o 
 -15   0  14      204.72      163.35     35.65 o 
 -14   0  14        8.98      -24.34     24.34 o 
 -13   0  14       51.83       46.82     21.48 o 
 -12   0  14      183.85      183.90     25.19 o 
 -11   0  14      761.59      732.55     38.00 o 
 -10   0  14      135.50      124.99     23.65 o 
  -9   0  14      146.20      110.80     18.62 o 
  -8   0  14      467.90      503.19     29.12 o 
  -7   0  14     3117.52     2693.82     72.65 o 
  -6   0  14      481.03      515.41     27.45 o 
  -5   0  14      610.41      565.54     27.67 o 
  -4   0  14      554.49      597.91     24.35 o 
  -3   0  14      820.32      820.11     27.23 o 
  -2   0  14      652.59      710.53     28.53 o 
  -1   0  14      456.28      501.50     24.21 o 
   0   0  14      518.55      504.51     24.63 o 
   1   0  14      263.78      230.38     28.69 o 
   2   0  14      512.35      545.62     41.30 o 
   3   0  14     7158.41     7261.74    187.87 o 
   4   0  14     1242.00     1345.47     39.55 o 
   5   0  14      407.06      441.67     21.10 o 
   6   0  14      744.47      790.01     28.60 o 
   7   0  14      590.28      637.69     25.72 o 
   8   0  14        1.00       -2.23      8.43 o 
   9   0  14        0.09        1.07     17.30 o 
  10   0  14       38.34       31.95     22.07 o 
  11   0  14        0.09       -5.10     23.88 o 
  12   0  14      119.74      134.69     43.12 o 
  13   0  14      180.57       90.54     30.21 o 
  14   0  14        8.94       -9.89     25.46 o 
  15   0  14        8.90       -9.24     29.19 o 
  16   0  14        1.56       -3.41     29.97 o 
 -16   1  14        0.05       33.20     31.46 o 
 -15   1  14       62.75       49.55     30.90 o 
 -14   1  14        0.00        5.61     19.40 o 
 -13   1  14       14.23       12.45     29.00 o 
 -12   1  14      337.60      374.92     21.47 o 
 -11   1  14       13.27       24.56     12.23 o 
 -10   1  14       80.89       77.64     13.52 o 
  -9   1  14      149.51      119.52     13.22 o 
  -8   1  14       49.43       49.96      9.60 o 
  -7   1  14       65.38       73.76     11.34 o 
  -6   1  14     2325.82     2245.79     44.40 o 
  -5   1  14       59.64       75.88      9.57 o 
  -4   1  14      138.04      130.55     10.27 o 
  -3   1  14     1676.54     1572.04     30.33 o 
  -2   1  14      682.84      721.77     21.28 o 
  -1   1  14     2254.59     2329.63     42.39 o 
   0   1  14      507.38      564.18     17.86 o 
   1   1  14      999.34     1023.96     24.63 o 
   2   1  14     1512.55     1527.86     44.65 o 
   3   1  14      125.95      147.58     18.00 o 
   4   1  14      150.65      141.89     12.72 o 
   5   1  14       82.15       75.54     11.27 o 
   6   1  14       80.16       84.45     11.19 o 
   7   1  14       44.32       28.98      9.39 o 
   8   1  14      917.13      934.68     28.68 o 
   9   1  14        4.89        9.63     13.89 o 
  10   1  14       10.88       11.30     14.53 o 
  11   1  14        4.94       -3.76     15.29 o 
  12   1  14        0.08       11.61     16.81 o 
  13   1  14       18.30       43.61     18.10 o 
  14   1  14       11.93      -21.05     21.05 o 
  15   1  14        1.19      -10.44     31.14 o 
  16   1  14        2.48        3.00     30.86 o 
 -15   2  14       16.37        9.63     28.60 o 
 -14   2  14       18.50       23.08     42.36 o 
 -13   2  14      159.83      192.34     28.40 o 
 -12   2  14      163.68      197.73     26.81 o 
 -11   2  14      102.77       88.22     16.43 o 
 -10   2  14       19.31        4.08     11.99 o 
  -9   2  14      152.18      151.96     20.20 o 
  -8   2  14        7.27        6.85      9.66 o 
  -7   2  14      117.26      121.73     10.38 o 
  -6   2  14      603.17      614.46     18.81 o 
  -5   2  14      112.48      128.26     10.18 o 
  -4   2  14       27.69       35.40      7.10 o 
  -3   2  14     1760.39     1666.75     29.25 o 
  -2   2  14     4150.47     4167.56     62.27 o 
  -1   2  14      210.86      240.09     10.35 o 
   0   2  14      215.72      240.63     16.09 o 
   1   2  14      289.69      269.84     12.17 o 
   2   2  14      428.74      471.39     19.36 o 
   3   2  14      208.35      193.15     15.95 o 
   4   2  14     1089.49     1030.73     34.72 o 
   5   2  14      180.84      179.01     14.70 o 
   6   2  14       10.21       -4.36     12.06 o 
   7   2  14      194.06      188.78     21.26 o 
   8   2  14       32.78       19.42     13.14 o 
   9   2  14       13.90        3.04     15.69 o 
  10   2  14        8.30      -21.59     21.59 o 
  11   2  14       14.06       35.38     24.07 o 
  12   2  14      170.73      174.51     25.41 o 
  13   2  14       76.92       60.55     25.10 o 
  14   2  14        2.91       -5.87     20.85 o 
  15   2  14       40.06       26.19     23.48 o 
 -14   3  14        8.80       -2.46     26.70 o 
 -13   3  14       11.35       19.65     26.46 o 
 -12   3  14       13.07       -1.35     18.83 o 
 -11   3  14       10.31        1.37     15.61 o 
 -10   3  14       50.99       81.34     15.82 o 
  -9   3  14       66.45       83.50     15.03 o 
  -8   3  14       44.06       25.93     12.35 o 
  -7   3  14      195.51      185.60     13.84 o 
  -6   3  14      336.51      315.42     15.97 o 
  -5   3  14        6.70        1.08      8.93 o 
  -4   3  14       38.27       20.25      8.85 o 
  -3   3  14      331.67      322.12     14.71 o 
  -2   3  14        2.29       -4.33      7.39 o 
  -1   3  14      623.38      611.71     25.40 o 
   0   3  14      233.18      247.59     17.36 o 
   1   3  14       74.36       70.24     13.50 o 
   2   3  14        1.39       -7.75      9.99 o 
   3   3  14       42.60       51.15     16.80 o 
   4   3  14       19.14       10.84     18.32 o 
   5   3  14       21.56       -6.76     18.65 o 
   6   3  14       54.93       28.90     18.98 o 
   7   3  14       22.75       24.55     16.68 o 
   8   3  14       33.70       13.57     16.26 o 
   9   3  14       13.34       23.75     16.95 o 
  10   3  14       36.08       49.25     19.90 o 
  11   3  14       66.23       92.07     23.05 o 
  12   3  14        1.72       -2.06     19.49 o 
  13   3  14       81.29       88.97     24.98 o 
  14   3  14        6.24       -1.00     21.81 o 
 -12   4  14       10.77       23.62     34.43 o 
 -11   4  14       55.61       25.85     24.44 o 
 -10   4  14       55.53       55.19     24.91 o 
  -9   4  14       33.65       37.20     18.86 o 
  -8   4  14      175.88      175.15     21.00 o 
  -7   4  14       56.36       68.77     16.88 o 
  -6   4  14        0.32       11.54     11.04 o 
  -5   4  14       69.59       78.17     12.91 o 
  -4   4  14      229.17      207.02     19.98 o 
  -3   4  14      289.98      300.97     18.61 o 
  -2   4  14      108.55      109.14     15.18 o 
  -1   4  14       17.78       24.68     13.01 o 
   0   4  14        0.24        1.37     12.18 o 
   1   4  14       62.73       95.35     16.31 o 
   2   4  14        0.25      -17.06     17.06 o 
   3   4  14      151.33      147.47     27.73 o 
   4   4  14       39.79       56.46     22.27 o 
   5   4  14        4.23       22.37     22.40 o 
   6   4  14        3.38      -23.20     23.20 o 
   7   4  14        1.19        0.10     16.83 o 
   8   4  14       17.65       -9.59     30.13 o 
   9   4  14       15.39       15.60     20.41 o 
  10   4  14        0.02       -9.51     19.52 o 
  11   4  14        2.11      -14.69     20.04 o 
  12   4  14       18.25        3.14     36.23 o 
  -8   5  14        0.65       31.31     23.48 o 
  -7   5  14        0.01      -19.91     19.91 o 
  -6   5  14       11.97       17.45     17.44 o 
  -5   5  14       37.82       34.30     14.78 o 
  -4   5  14       10.70       -5.70     13.11 o 
  -3   5  14       22.96       21.86     12.44 o 
  -2   5  14       28.20       19.51     15.34 o 
  -1   5  14        1.21       28.65     15.10 o 
   0   5  14       10.75       26.43     15.64 o 
   1   5  14       14.49       44.72     34.62 o 
   2   5  14        7.55       31.63     23.43 o 
   3   5  14       37.90       29.87     23.88 o 
   4   5  14       24.84       22.41     23.37 o 
   5   5  14        0.55        2.28     23.14 o 
   6   5  14       18.61       30.29     31.33 o 
   7   5  14        9.54      -13.82     25.87 o 
   8   5  14       17.73       23.00     28.27 o 
 -15   1  15      185.92      192.02     36.89 o 
 -14   1  15      125.99      149.37     34.54 o 
 -13   1  15       72.87       90.23     24.35 o 
 -12   1  15        3.96      -13.02     13.02 o 
 -11   1  15      118.75      146.95     19.12 o 
 -10   1  15        2.65       -0.80     10.73 o 
  -9   1  15      154.52      164.87     15.29 o 
  -8   1  15        0.09       -7.17      7.17 o 
  -7   1  15       91.22      101.64     12.17 o 
  -6   1  15      697.48      685.58     23.05 o 
  -5   1  15      790.49      802.51     21.83 o 
  -4   1  15      404.59      403.39     15.42 o 
  -3   1  15        1.11        6.92      6.92 o 
  -2   1  15       43.90       37.98     10.61 o 
  -1   1  15     1391.73     1470.69     34.67 o 
   0   1  15     1103.91     1110.90     29.18 o 
   1   1  15      877.41      956.45     30.47 o 
   2   1  15       28.79       25.05     11.67 o 
   3   1  15        7.11       -9.20     10.68 o 
   4   1  15        4.88        8.52      8.92 o 
   5   1  15      176.10      214.57     21.16 o 
   6   1  15     1214.97     1236.03     35.55 o 
   7   1  15       20.28        8.06     11.00 o 
   8   1  15      191.60      186.92     15.47 o 
   9   1  15       95.43       98.16     17.83 o 
  10   1  15      100.46      145.64     20.64 o 
  11   1  15       72.31       45.94     17.44 o 
  12   1  15        9.44       -5.63     17.04 o 
  13   1  15        1.23      -19.55     19.55 o 
  14   1  15       10.21       15.03     58.73 o 
  15   1  15        1.96      -11.29     29.87 o 
 -15   2  15      170.85      165.28     49.71 o 
 -14   2  15       79.96      122.00     34.51 o 
 -13   2  15       31.93       11.09     28.52 o 
 -12   2  15        6.10       15.05     16.39 o 
 -11   2  15        3.69       19.42     16.80 o 
 -10   2  15        0.05       -2.12     14.12 o 
  -9   2  15        8.53       -2.59     11.16 o 
  -8   2  15      562.80      592.56     25.08 o 
  -7   2  15        8.49       -3.87      7.59 o 
  -6   2  15      217.32      242.77     13.07 o 
  -5   2  15       90.63       86.08      9.77 o 
  -4   2  15      191.95      200.64     11.29 o 
  -3   2  15        3.31       -6.13      6.82 o 
  -2   2  15      471.00      472.51     18.87 o 
  -1   2  15       18.39        5.40      6.45 o 
   0   2  15       46.42       47.09      9.44 o 
   1   2  15        9.55       18.18      7.41 o 
   2   2  15       82.19       49.78     10.81 o 
   3   2  15      414.84      404.77     16.41 o 
   4   2  15       59.80       61.97     20.28 o 
   5   2  15       61.92       56.70     22.60 o 
   6   2  15       30.17       14.72     11.60 o 
   7   2  15      656.25      642.31     33.51 o 
   8   2  15      193.55      133.68     25.73 o 
   9   2  15       13.95       -6.46     21.01 o 
  10   2  15       91.26       55.63     24.00 o 
  11   2  15       58.42       14.67     27.34 o 
  12   2  15        6.43      -34.84     34.84 o 
  13   2  15       21.46       32.64     21.44 o 
  14   2  15        4.72       -6.98     20.92 o 
  15   2  15       14.40      -14.19     26.80 o 
 -13   3  15       21.59       23.52     27.77 o 
 -12   3  15       37.53       11.84     25.14 o 
 -11   3  15      186.09      191.97     48.82 o 
 -10   3  15      322.32      329.58     30.23 o 
  -9   3  15       28.93       41.60     16.15 o 
  -8   3  15        0.09        3.44     11.98 o 
  -7   3  15       43.41       68.94     12.40 o 
  -6   3  15      127.46      129.77     12.76 o 
  -5   3  15       41.22       42.53     10.12 o 
  -4   3  15        0.90       -7.79      7.79 o 
  -3   3  15       88.59       93.16     12.51 o 
  -2   3  15      115.21      131.80     16.15 o 
  -1   3  15      189.14      161.84     24.95 o 
   0   3  15      655.04      638.56     39.50 o 
   1   3  15      397.14      394.51     23.46 o 
   2   3  15      176.86      155.20     16.32 o 
   3   3  15      466.02      514.91     25.01 o 
   4   3  15      153.79      170.19     27.57 o 
   5   3  15      391.61      386.52     35.39 o 
   6   3  15        7.03      -17.79     19.27 o 
   7   3  15        5.09       -0.47     15.85 o 
   8   3  15        0.32      -15.49     15.92 o 
   9   3  15        0.05        0.65     16.84 o 
  10   3  15        3.75        1.86     17.95 o 
  11   3  15       42.71       21.51     20.89 o 
  12   3  15       12.16        6.93     35.06 o 
  13   3  15        0.15       20.52     22.39 o 
 -11   4  15       17.71       24.12     24.59 o 
 -10   4  15        6.52        3.53     29.76 o 
  -9   4  15       69.08      114.70     27.97 o 
  -8   4  15        3.82      -16.50     16.50 o 
  -7   4  15       10.35        3.37     17.66 o 
  -6   4  15       79.04       86.16     14.75 o 
  -5   4  15       58.22       59.86     13.58 o 
  -4   4  15       44.07       48.18     12.96 o 
  -3   4  15       76.68       76.94     13.57 o 
  -2   4  15      125.98      143.84     15.17 o 
  -1   4  15      175.67      173.99     18.30 o 
   0   4  15      227.19      218.29     21.40 o 
   1   4  15       42.15       33.58     14.71 o 
   2   4  15      113.88      126.97     26.79 o 
   3   4  15       23.45       28.00     22.05 o 
   4   4  15       44.33       20.76     23.05 o 
   5   4  15      292.54      265.86     34.86 o 
   6   4  15        0.50       -9.72     22.58 o 
   7   4  15       78.35       64.87     27.24 o 
   8   4  15        0.02        7.31     19.42 o 
   9   4  15        4.69      -12.66     19.06 o 
  10   4  15       21.35       18.73     21.14 o 
  11   4  15        6.23        6.06     22.05 o 
  -7   5  15        0.10        7.70     20.89 o 
  -6   5  15       23.28       -5.63     19.60 o 
  -5   5  15       46.25       58.70     19.99 o 
  -4   5  15       10.86       21.66     14.21 o 
  -3   5  15       39.68       47.77     15.12 o 
  -2   5  15       22.82       44.09     17.11 o 
  -1   5  15      166.01      202.60     23.71 o 
   0   5  15       11.26       -0.55     15.04 o 
   1   5  15        9.76       29.17     22.43 o 
   2   5  15       13.73       42.32     62.76 o 
   3   5  15        9.89        0.89     21.27 o 
   4   5  15       27.40       27.70     28.95 o 
   5   5  15       16.77      -18.43     23.94 o 
   6   5  15       73.63      130.16     32.88 o 
   7   5  15       17.99       10.94     27.48 o 
 -15   0  16      103.29       59.97     33.96 o 
 -14   0  16      216.69      180.75     36.12 o 
 -13   0  16      840.54     1001.75     62.12 o 
 -12   0  16      431.63      461.22     35.24 o 
 -11   0  16      335.62      326.03     29.37 o 
 -10   0  16        7.90       38.66     17.37 o 
  -9   0  16       16.36       15.63     15.47 o 
  -8   0  16       24.07       -2.56     14.75 o 
  -7   0  16     1717.07     1548.87     58.58 o 
  -6   0  16      738.58      813.29     39.62 o 
  -5   0  16        6.74      -12.55     12.55 o 
  -4   0  16      841.52      773.75     49.73 o 
  -3   0  16     1269.70     1199.22     63.80 o 
  -2   0  16     4932.50     5120.04    143.21 o 
  -1   0  16       12.38       -7.48     11.36 o 
   0   0  16     2027.74     2076.00     57.76 o 
   1   0  16       84.39       72.14     14.50 o 
   2   0  16     2189.98     2254.53     75.36 o 
   3   0  16      111.88      102.30     20.40 o 
   4   0  16      224.18      209.18     35.91 o 
   5   0  16      239.13      247.41     20.68 o 
   6   0  16       10.54        4.40     10.09 o 
   7   0  16        8.74      -12.78     16.88 o 
   8   0  16      337.05      464.67     71.99 o 
   9   0  16      196.45      257.85     31.53 o 
  10   0  16       77.79       49.53     23.46 o 
  11   0  16      300.90      362.12     38.06 o 
  12   0  16      197.53      179.60     33.03 o 
  13   0  16        1.65       -1.08     27.01 o 
  14   0  16      143.01      118.85     55.38 o 
  15   0  16       49.99       21.68     32.25 o 
 -15   1  16      142.09      166.70     37.79 o 
 -14   1  16       17.22        3.10     28.11 o 
 -13   1  16        1.46       -5.40     21.04 o 
 -12   1  16      282.50      293.58     23.38 o 
 -11   1  16        0.46        2.12     12.42 o 
 -10   1  16       68.41       76.98     14.33 o 
  -9   1  16      144.82      145.27     15.19 o 
  -8   1  16      156.58      137.32     16.02 o 
  -7   1  16      159.85      134.16     14.44 o 
  -6   1  16      477.48      386.15     18.92 o 
  -5   1  16      227.77      217.14     14.59 o 
  -4   1  16      305.45      266.47     13.72 o 
  -3   1  16      411.32      374.14     16.63 o 
  -2   1  16      347.27      400.12     17.33 o 
  -1   1  16      433.66      447.23     18.87 o 
   0   1  16     1567.62     1654.49     38.05 o 
   1   1  16       48.25       42.14     11.37 o 
   2   1  16      249.80      240.25     19.23 o 
   3   1  16      201.69      239.31     19.79 o 
   4   1  16       22.24       28.78     10.76 o 
   5   1  16       16.13       22.24     10.67 o 
   6   1  16      388.97      355.95     20.20 o 
   7   1  16        9.03        8.10     17.67 o 
   8   1  16       58.93       32.80     21.51 o 
   9   1  16      313.05      309.83     23.37 o 
  10   1  16      472.47      469.60     28.24 o 
  11   1  16       78.18      119.62     26.64 o 
  12   1  16        6.63       13.48     18.33 o 
  13   1  16       21.53       55.22     23.84 o 
  14   1  16        5.56      -25.35     27.07 o 
  15   1  16       19.19        0.87     31.90 o 
 -14   2  16       23.16        6.34     30.30 o 
 -13   2  16       32.10        4.72     27.90 o 
 -12   2  16       12.17       12.61     20.48 o 
 -11   2  16      422.10      447.57     29.40 o 
 -10   2  16        0.02        9.58     15.29 o 
  -9   2  16      415.65      444.47     35.96 o 
  -8   2  16      632.84      682.81     31.66 o 
  -7   2  16      289.97      287.03     15.91 o 
  -6   2  16      272.21      296.30     14.67 o 
  -5   2  16       24.59       23.71      8.78 o 
  -4   2  16        2.35       -6.44      6.44 o 
  -3   2  16       37.40       36.77      8.31 o 
  -2   2  16      549.41      552.56     19.07 o 
  -1   2  16       29.72       20.01      7.67 o 
   0   2  16      136.89      125.78     10.94 o 
   1   2  16      622.58      569.34     19.89 o 
   2   2  16      468.95      466.44     19.36 o 
   3   2  16      987.47     1051.00     48.24 o 
   4   2  16        2.77       -7.57     20.51 o 
   5   2  16      562.48      515.35     27.44 o 
   6   2  16      107.60      135.89     26.74 o 
   7   2  16     1018.86     1090.41     43.92 o 
   8   2  16      115.10      115.71     26.55 o 
   9   2  16       62.59       95.82     26.69 o 
  10   2  16        1.10       -7.69     20.68 o 
  11   2  16       22.67       38.53     26.03 o 
  12   2  16       12.59        3.48     25.94 o 
  13   2  16        0.68        3.58     20.68 o 
  14   2  16       16.78       19.02     22.96 o 
 -13   3  16       33.45      -19.48     32.59 o 
 -12   3  16        0.21       10.79     31.38 o 
 -11   3  16       22.87       -7.33     22.34 o 
 -10   3  16       41.78       21.82     20.10 o 
  -9   3  16       74.43       89.16     23.08 o 
  -8   3  16       29.66       11.52     14.86 o 
  -7   3  16      528.17      500.24     28.02 o 
  -6   3  16      524.42      513.23     31.12 o 
  -5   3  16        5.26       -7.33      9.54 o 
  -4   3  16      134.92      126.62     14.44 o 
  -3   3  16        5.78       12.89      9.74 o 
  -2   3  16        6.24       -6.73     10.03 o 
  -1   3  16        0.00       -7.89      9.83 o 
   0   3  16       29.54       26.13     11.52 o 
   1   3  16        0.11       -0.53     11.03 o 
   2   3  16      122.73      127.82     15.98 o 
   3   3  16        2.46       -0.72     19.62 o 
   4   3  16       96.82      133.39     40.47 o 
   5   3  16      254.80      206.24     30.64 o 
   6   3  16        7.59       -4.89     19.98 o 
   7   3  16      123.63      141.93     22.69 o 
   8   3  16       45.27       45.33     19.26 o 
   9   3  16       27.28        7.09     19.14 o 
  10   3  16        1.21       -5.72     18.13 o 
  11   3  16       21.03       20.60     23.58 o 
  12   3  16        7.68       -0.61     22.14 o 
  13   3  16        0.63        8.74     22.46 o 
 -10   4  16        4.38      -20.99     22.79 o 
  -9   4  16        6.42       46.39     24.65 o 
  -8   4  16       23.88        6.39     17.84 o 
  -7   4  16       32.46       32.51     18.51 o 
  -6   4  16       93.34       84.72     16.59 o 
  -5   4  16        0.31      -14.63     16.01 o 
  -4   4  16       40.04       41.28     13.09 o 
  -3   4  16      221.09      237.77     18.37 o 
  -2   4  16      100.07       94.94     14.61 o 
  -1   4  16       13.52       16.37     12.82 o 
   0   4  16       13.12       36.56     15.06 o 
   1   4  16      126.53      147.78     56.93 o 
   2   4  16       45.13       53.64     29.33 o 
   3   4  16       11.58       -1.62     20.89 o 
   4   4  16       46.39       83.10     26.72 o 
   5   4  16        3.15       22.89     23.94 o 
   6   4  16       26.53       34.29     39.54 o 
   7   4  16       15.63       29.53     25.85 o 
   8   4  16       65.33       47.38     27.66 o 
   9   4  16       11.62        6.45     21.25 o 
  10   4  16        3.90        2.12     26.36 o 
  11   4  16        0.03       44.41     43.31 o 
  -7   5  16        0.03       27.13     22.60 o 
  -6   5  16       55.92       51.10     23.55 o 
  -5   5  16        7.69        2.70     14.82 o 
  -4   5  16        5.93       -5.02     14.43 o 
  -3   5  16       16.47       31.01     16.37 o 
  -2   5  16      109.44      121.41     20.46 o 
  -1   5  16       44.89       28.06     16.78 o 
   0   5  16       36.83       20.98     16.60 o 
   1   5  16       10.99       23.83     24.54 o 
   2   5  16        2.70        7.91     23.56 o 
   3   5  16        2.09       14.28     39.76 o 
   4   5  16        7.08       32.78     28.90 o 
   5   5  16       20.67       30.36     26.91 o 
   6   5  16        8.15       22.31     27.81 o 
   7   5  16        6.15       19.47     27.01 o 
 -14   1  17        0.31        2.71     29.02 o 
 -13   1  17      178.04      183.67     77.62 o 
 -12   1  17      239.56      216.55     30.47 o 
 -11   1  17      355.80      395.71     34.01 o 
 -10   1  17       64.62       66.18     14.37 o 
  -9   1  17       42.70       35.19     12.70 o 
  -8   1  17      193.81      191.93     16.18 o 
  -7   1  17      290.69      265.20     17.18 o 
  -6   1  17      609.91      680.21     24.33 o 
  -5   1  17      237.23      223.06     15.40 o 
  -4   1  17       22.51       10.38      9.45 o 
  -3   1  17        0.54       -4.85      7.60 o 
  -2   1  17       27.75       18.70      8.50 o 
  -1   1  17        5.22       21.84      9.59 o 
   0   1  17      281.58      289.13     19.57 o 
   1   1  17       13.70       18.17     10.77 o 
   2   1  17      537.86      520.48     27.18 o 
   3   1  17      882.55      868.62     36.05 o 
   4   1  17      503.34      450.63     26.84 o 
   5   1  17      493.69      534.05     24.33 o 
   6   1  17       48.73       43.60     14.72 o 
   7   1  17        0.08       -2.24     21.46 o 
   8   1  17        3.26      -16.30     16.30 o 
   9   1  17      312.32      300.23     36.65 o 
  10   1  17      113.13      106.46     19.68 o 
  11   1  17       21.58       23.27     18.08 o 
  12   1  17        9.95      -15.70     21.95 o 
  13   1  17       92.64      123.11     34.31 o 
  14   1  17        1.52        9.50     28.76 o 
 -14   2  17        0.98      -23.44     28.36 o 
 -13   2  17      375.54      363.19     43.83 o 
 -12   2  17       56.83       46.37     22.51 o 
 -11   2  17        3.19       12.17     19.06 o 
 -10   2  17       15.29        5.19     17.54 o 
  -9   2  17      147.13      164.26     24.99 o 
  -8   2  17       99.65      122.52     18.72 o 
  -7   2  17       22.04       23.69      9.91 o 
  -6   2  17       22.61       16.41      9.35 o 
  -5   2  17      278.64      265.79     14.36 o 
  -4   2  17       34.03       34.62      9.29 o 
  -3   2  17       42.88       31.53      8.61 o 
  -2   2  17        0.42       -2.39      7.90 o 
  -1   2  17        0.38       -7.21      7.21 o 
   0   2  17        0.48        4.99      7.70 o 
   1   2  17       61.97       63.00     11.68 o 
   2   2  17       59.68       76.65     19.06 o 
   3   2  17       20.42       16.12     10.42 o 
   4   2  17       29.76       45.56     22.45 o 
   5   2  17        0.05      -45.32     49.01 o 
   6   2  17       72.02      142.01     41.14 o 
   7   2  17      104.23      138.81     41.86 o 
   8   2  17        0.00        9.57     21.38 o 
   9   2  17       25.84       40.44     24.58 o 
  10   2  17        1.78       17.90     23.82 o 
  11   2  17        0.73      -12.39     24.56 o 
  12   2  17       22.73       33.46     28.67 o 
  13   2  17        0.70       -7.87     21.23 o 
  14   2  17        0.50      -18.11     22.72 o 
 -12   3  17       21.00       34.50     28.79 o 
 -11   3  17        0.00      -21.17     24.00 o 
 -10   3  17       19.28      -27.71     27.71 o 
  -9   3  17      219.78      210.12     27.73 o 
  -8   3  17       68.15       64.88     20.64 o 
  -7   3  17       62.79      105.08     19.93 o 
  -6   3  17       66.22       69.30     13.53 o 
  -5   3  17       16.80       26.97     11.11 o 
  -4   3  17        0.00       -0.11     12.15 o 
  -3   3  17      151.70      158.98     15.45 o 
  -2   3  17      318.83      283.57     17.96 o 
  -1   3  17       79.88       89.80     14.62 o 
   0   3  17        3.02       -4.33      9.95 o 
   1   3  17      119.88      111.87     16.49 o 
   2   3  17       62.55       36.95     21.18 o 
   3   3  17       60.47       52.49     22.56 o 
   4   3  17      138.07      152.69     51.12 o 
   5   3  17       14.67       -8.97     18.01 o 
   6   3  17        5.56       -6.25     19.66 o 
   7   3  17       22.83       13.33     23.57 o 
   8   3  17       79.78       46.00     24.17 o 
   9   3  17       81.29       69.67     22.37 o 
  10   3  17      100.29      103.33     24.88 o 
  11   3  17       13.35       12.69     21.27 o 
  12   3  17       12.43       -9.65     21.98 o 
 -10   4  17       42.61       63.22     28.34 o 
  -9   4  17        1.18       10.75     23.76 o 
  -8   4  17       32.27       22.20     24.59 o 
  -7   4  17       49.62       38.45     19.43 o 
  -6   4  17       34.39       43.50     18.41 o 
  -5   4  17       60.97       41.54     15.24 o 
  -4   4  17      875.12      840.94     31.86 o 
  -3   4  17       89.49      117.52     16.00 o 
  -2   4  17       47.59       62.93     14.25 o 
  -1   4  17       12.59       15.84     13.42 o 
   0   4  17      143.09      160.52     28.13 o 
   1   4  17        1.39       16.83     20.22 o 
   2   4  17        7.22       29.49     22.42 o 
   3   4  17        5.23       -9.75     51.28 o 
   4   4  17        5.93      -18.98     19.73 o 
   5   4  17       35.55       49.98     38.59 o 
   6   4  17        8.58       25.16     34.44 o 
   7   4  17      226.56      252.39     38.68 o 
   8   4  17       10.26       -4.62     27.35 o 
   9   4  17       46.11       38.14     30.18 o 
  10   4  17       25.33       -7.51     21.42 o 
  -6   5  17        0.00       29.71     30.57 o 
  -5   5  17       14.02      -16.28     17.62 o 
  -4   5  17        0.00       18.31     17.95 o 
  -3   5  17       45.43       37.54     23.80 o 
  -2   5  17        2.32      -14.39     16.36 o 
  -1   5  17        0.06       -3.21     16.58 o 
   0   5  17       51.99       60.80     19.79 o 
   1   5  17       69.28       87.04     34.22 o 
   2   5  17       50.28       66.96     49.04 o 
   3   5  17       41.45       11.36     29.59 o 
   4   5  17       64.88       73.32     48.99 o 
   5   5  17        1.45        4.01     27.08 o 
   6   5  17       17.32       -4.10     36.39 o 
 -14   0  18        4.18      -42.96     53.26 o 
 -13   0  18       75.17       27.34     29.22 o 
 -12   0  18       44.10       37.76     28.00 o 
 -11   0  18      160.36      164.17     26.56 o 
 -10   0  18      867.61      909.67     45.30 o 
  -9   0  18      906.06      804.01     41.46 o 
  -8   0  18       58.65       51.08     25.53 o 
  -7   0  18      325.41      357.81     28.32 o 
  -6   0  18      968.61      957.55     41.42 o 
  -5   0  18     3774.40     3690.64     94.93 o 
  -4   0  18        2.38        0.98     13.79 o 
  -3   0  18       23.10       22.30     14.67 o 
  -2   0  18     1643.70     1666.49    125.19 o 
  -1   0  18        7.49      -15.32     15.32 o 
   0   0  18      462.57      484.89     69.22 o 
   1   0  18       25.61        7.51     20.74 o 
   2   0  18      105.76      112.61     33.39 o 
   3   0  18        0.21       31.64     29.40 o 
   4   0  18      186.19      135.06     37.04 o 
   5   0  18      847.44      809.72     69.03 o 
   6   0  18      889.75      970.84     76.01 o 
   7   0  18      367.03      525.11     58.90 o 
   8   0  18      226.33      271.08     48.47 o 
   9   0  18      384.57      424.41     38.96 o 
  10   0  18        0.81       24.95     25.24 o 
  11   0  18      118.67      143.03     33.20 o 
  12   0  18      159.08      183.73     35.79 o 
  13   0  18      198.54      181.90     55.44 o 
  14   0  18       11.59      -10.23     28.82 o 
 -14   1  18        1.87      -13.31     30.34 o 
 -13   1  18       13.01        0.29     27.90 o 
 -12   1  18       69.72       85.72     26.32 o 
 -11   1  18      210.50      190.64     26.96 o 
 -10   1  18      749.90      708.87     28.41 o 
  -9   1  18       43.08       43.74     13.31 o 
  -8   1  18       33.42       36.71     12.50 o 
  -7   1  18      456.97      447.20     21.54 o 
  -6   1  18        0.59        4.84     10.99 o 
  -5   1  18      998.24      930.16     38.02 o 
  -4   1  18       80.38       52.11     16.26 o 
  -3   1  18      441.49      457.00     19.85 o 
  -2   1  18       23.36        9.42     10.14 o 
  -1   1  18      319.91      320.46     17.81 o 
   0   1  18      103.75      104.48     12.70 o 
   1   1  18        0.37        0.16     11.89 o 
   2   1  18      121.12       75.90     16.36 o 
   3   1  18      572.43      616.33     31.30 o 
   4   1  18      830.87      695.47     47.16 o 
   5   1  18       11.86       45.92     28.02 o 
   6   1  18       13.86       24.07     22.04 o 
   7   1  18       37.65       63.75     25.39 o 
   8   1  18       49.82       49.47     19.06 o 
   9   1  18      286.55      317.04     41.09 o 
  10   1  18      101.03      100.02     23.22 o 
  11   1  18        0.15       13.93     20.43 o 
  12   1  18        1.36       35.25     22.26 o 
  13   1  18        7.71       -5.40     27.56 o 
  14   1  18        0.05      -15.76     30.73 o 
 -13   2  18       61.92       38.28     30.37 o 
 -12   2  18      153.16      173.76     41.67 o 
 -11   2  18      682.87      697.97     41.56 o 
 -10   2  18       93.59      110.23     22.83 o 
  -9   2  18        8.97       16.12     16.34 o 
  -8   2  18       13.66        5.67     14.83 o 
  -7   2  18        0.48      -12.59     12.59 o 
  -6   2  18       81.31       85.28     12.02 o 
  -5   2  18       54.35       45.93     11.10 o 
  -4   2  18        3.44        7.12      8.93 o 
  -3   2  18      286.11      239.31     13.86 o 
  -2   2  18       88.89      104.62     11.48 o 
  -1   2  18      279.66      275.36     22.87 o 
   0   2  18      753.02      767.43     29.02 o 
   1   2  18      195.65      204.42     14.97 o 
   2   2  18       10.84        1.21     17.09 o 
   3   2  18      274.63      304.87     36.74 o 
   4   2  18       81.87       70.84     65.77 o 
   5   2  18       16.21        5.27     34.43 o 
   6   2  18      111.99      140.01     40.80 o 
   7   2  18        8.62       38.42     36.22 o 
   8   2  18        8.12       41.41     40.68 o 
   9   2  18       42.66       67.53     26.49 o 
  10   2  18        8.92      -23.19     23.19 o 
  11   2  18       45.66       58.69     29.38 o 
  12   2  18       26.20       20.92     27.34 o 
  13   2  18        4.71       -2.55     60.06 o 
 -12   3  18       74.87       51.51     29.18 o 
 -11   3  18       29.67       23.18     28.79 o 
 -10   3  18       34.88       56.99     27.38 o 
  -9   3  18        7.25       18.64     27.93 o 
  -8   3  18      158.89      124.55     40.41 o 
  -7   3  18        3.77      -14.21     16.02 o 
  -6   3  18        0.69        9.97     14.05 o 
  -5   3  18      112.12      104.48     15.11 o 
  -4   3  18       13.05       19.99     11.83 o 
  -3   3  18        1.96        7.18     10.48 o 
  -2   3  18      281.24      250.08     17.97 o 
  -1   3  18       18.47       12.18     12.37 o 
   0   3  18       45.89       21.70     12.43 o 
   1   3  18      117.68      107.92     25.48 o 
   2   3  18      402.52      413.29     58.23 o 
   3   3  18       78.07       20.00     21.18 o 
   4   3  18       48.02       58.37     24.74 o 
   5   3  18        0.70        5.00     21.71 o 
   6   3  18        0.13      -20.63     20.63 o 
   7   3  18       44.36       52.49     26.28 o 
   8   3  18        0.26       22.24     25.78 o 
   9   3  18       94.73       73.66     22.76 o 
  10   3  18        5.51       25.76     21.76 o 
  11   3  18       23.61        6.98     23.32 o 
  12   3  18        8.12       -0.85     23.09 o 
  -9   4  18       10.48      -15.07     24.37 o 
  -8   4  18        0.43       10.49     45.93 o 
  -7   4  18        1.68       -3.37     18.42 o 
  -6   4  18       49.38       54.65     19.05 o 
  -5   4  18       11.58       11.58     14.14 o 
  -4   4  18        2.76        2.71     14.89 o 
  -3   4  18       28.01       36.13     15.36 o 
  -2   4  18       10.02        3.57     13.56 o 
  -1   4  18        0.05       16.77     20.78 o 
   0   4  18        6.86       15.49     21.09 o 
   1   4  18        1.23       -3.46     20.62 o 
   2   4  18       15.51       35.81     23.13 o 
   3   4  18       38.89      110.15     27.98 o 
   4   4  18        6.61      -22.00     22.00 o 
   5   4  18       54.62       92.32     29.27 o 
   6   4  18      131.79      117.30     32.62 o 
   7   4  18        4.61       -2.42     26.30 o 
   8   4  18       13.20       44.28     28.41 o 
   9   4  18        1.23        9.72     27.79 o 
  -4   5  18        3.12       14.33     17.62 o 
  -3   5  18       14.64        8.53     17.61 o 
  -2   5  18       40.70       14.84     18.64 o 
  -1   5  18       49.13       31.98     19.21 o 
   0   5  18        0.05        0.37     17.22 o 
   1   5  18       34.06       69.14     35.55 o 
   2   5  18        0.26       15.65     24.57 o 
   3   5  18        2.97        8.54     25.80 o 
   4   5  18        4.55        9.36     28.29 o 
 -13   1  19      193.90      231.20     40.50 o 
 -12   1  19       16.70       28.80     29.61 o 
 -11   1  19        0.11      -15.80     15.80 o 
 -10   1  19       61.90       54.82     18.71 o 
  -9   1  19      140.75      164.45     17.80 o 
  -8   1  19      121.16      153.36     21.42 o 
  -7   1  19      472.89      507.01     23.10 o 
  -6   1  19      142.45      142.24     15.07 o 
  -5   1  19       47.25       16.21     11.24 o 
  -4   1  19      380.83      378.78     24.76 o 
  -3   1  19     1524.55     1499.82     43.13 o 
  -2   1  19      118.28       99.71     14.33 o 
  -1   1  19      615.25      610.10     37.07 o 
   0   1  19      666.69      640.75     28.92 o 
   1   1  19      352.95      357.90     47.52 o 
   2   1  19       16.41       28.43     22.56 o 
   3   1  19       25.87        6.07     22.22 o 
   4   1  19        0.00       40.99     24.37 o 
   5   1  19      420.06      476.38     39.82 o 
   6   1  19      122.03      149.07     30.85 o 
   7   1  19        3.99      -10.29     21.57 o 
   8   1  19      186.57      156.31     31.18 o 
   9   1  19       21.62       47.36     27.16 o 
  10   1  19        8.56       20.04     21.41 o 
  11   1  19       19.08       39.82     29.16 o 
  12   1  19       31.03       -0.64     27.52 o 
  13   1  19        0.71      -10.01     29.93 o 
 -13   2  19       40.64       46.79     40.21 o 
 -12   2  19       16.96       17.69     29.35 o 
 -11   2  19        5.34       -7.04     20.79 o 
 -10   2  19       33.29       34.64     21.01 o 
  -9   2  19        0.26      -11.80     17.68 o 
  -8   2  19      189.41      189.47     23.20 o 
  -7   2  19       19.56        5.61     15.22 o 
  -6   2  19       97.83       82.48     13.85 o 
  -5   2  19      147.41      128.17     15.16 o 
  -4   2  19      313.56      345.60     20.46 o 
  -3   2  19        4.25        7.23     11.57 o 
  -2   2  19       89.54      117.39     16.28 o 
  -1   2  19      106.16      102.28     14.02 o 
   0   2  19       43.23       31.78     18.05 o 
   1   2  19      113.86      102.16     16.31 o 
   2   2  19       50.96       63.54     15.13 o 
   3   2  19       21.00        4.58     33.39 o 
   4   2  19        8.85      -27.34     32.22 o 
   5   2  19        0.00       13.98     34.87 o 
   6   2  19        2.67        4.06     33.95 o 
   7   2  19       35.93       51.67     39.42 o 
   8   2  19       21.44       83.35     42.35 o 
   9   2  19        6.42       61.14     41.45 o 
  10   2  19        0.00       21.79     46.18 o 
  11   2  19        5.58      -17.02     26.70 o 
  12   2  19       55.11       46.44     33.07 o 
  13   2  19       14.08      -23.00     45.34 o 
 -11   3  19        1.12      -22.56     25.39 o 
 -10   3  19       70.10       71.49     29.06 o 
  -9   3  19      348.93      322.52     39.16 o 
  -8   3  19      446.39      465.14     35.40 o 
  -7   3  19        8.67       15.84     18.40 o 
  -6   3  19       18.76       16.04     13.88 o 
  -5   3  19       35.97       41.69     13.24 o 
  -4   3  19       58.34       54.01     13.44 o 
  -3   3  19       29.44       28.86     12.02 o 
  -2   3  19        0.52      -10.37     10.37 o 
  -1   3  19        0.10      -11.11     11.11 o 
   0   3  19       34.99       50.99     14.42 o 
   1   3  19        4.69      -19.86     19.97 o 
   2   3  19      165.26      150.61     68.01 o 
   3   3  19       38.16       37.28     23.77 o 
   4   3  19        4.93       25.82     27.21 o 
   5   3  19        0.14       -5.51     23.09 o 
   6   3  19       89.87      100.49     28.80 o 
   7   3  19       41.99       32.08     25.60 o 
   8   3  19        1.28      -22.89     22.89 o 
   9   3  19        2.74        0.31     26.97 o 
  10   3  19       25.17       19.64     22.40 o 
  11   3  19       11.03       33.00     24.19 o 
  -8   4  19       60.38      105.56     29.55 o 
  -7   4  19       75.57       66.48     60.06 o 
  -6   4  19       27.14       27.28     20.16 o 
  -5   4  19        1.33       21.75     14.76 o 
  -4   4  19      167.11      172.14     19.84 o 
  -3   4  19        8.24       13.03     18.11 o 
  -2   4  19       37.06       38.35     17.11 o 
  -1   4  19       39.45       31.14     17.96 o 
   0   4  19       11.07       13.98     22.42 o 
   1   4  19      105.29       91.92     43.46 o 
   2   4  19       10.73       11.87     23.12 o 
   3   4  19      143.22      114.27     38.06 o 
   4   4  19       91.31       67.60     29.18 o 
   5   4  19       42.43       36.17     27.75 o 
   6   4  19        0.06       21.62     26.72 o 
   7   4  19       73.92       83.39     31.60 o 
   8   4  19        7.83       47.78     29.89 o 
  -2   5  19        3.25       18.68     18.98 o 
  -1   5  19       59.78       82.80     21.68 o 
   0   5  19       90.94      111.65     23.52 o 
   1   5  19       50.52      102.59     32.23 o 
   2   5  19       17.21       35.07     28.32 o 
 -13   0  20        0.07      -27.77     34.31 o 
 -12   0  20      434.69      395.13     46.15 o 
 -11   0  20      600.20      557.82    113.14 o 
 -10   0  20       13.82        9.39     19.73 o 
  -9   0  20       35.70       21.91     34.41 o 
  -8   0  20        1.72       37.47     19.49 o 
  -7   0  20       19.63       58.25     19.79 o 
  -6   0  20       41.51       45.43     17.71 o 
  -5   0  20      101.78      102.36     20.24 o 
  -4   0  20      193.46      197.66     22.66 o 
  -3   0  20        0.05       -6.21     16.32 o 
  -2   0  20        0.77       -9.89     15.37 o 
  -1   0  20     2436.10     2359.84     86.45 o 
   0   0  20     1746.56     1881.41    109.50 o 
   1   0  20      632.38      697.53     66.99 o 
   2   0  20     2011.73     1902.40    107.79 o 
   3   0  20     1281.94     1165.73     83.07 o 
   4   0  20        4.33        6.64     33.26 o 
   5   0  20      185.57      163.39     44.55 o 
   6   0  20        8.26       40.93     35.56 o 
   7   0  20      511.34      568.97     64.96 o 
   8   0  20        1.48        3.17     35.29 o 
   9   0  20       11.06        8.23     35.87 o 
  10   0  20       56.78       53.19     41.21 o 
  11   0  20        0.05       48.20     44.17 o 
  12   0  20        3.59       31.89     30.19 o 
  13   0  20       11.98       -1.44     31.73 o 
 -13   1  20        1.54       27.40     30.64 o 
 -12   1  20       46.96       32.34     29.83 o 
 -11   1  20       62.66       11.03     27.79 o 
 -10   1  20      344.42      345.17     28.12 o 
  -9   1  20        0.00       -5.27     14.40 o 
  -8   1  20        3.68       -3.79     12.48 o 
  -7   1  20       39.94       35.48     13.40 o 
  -6   1  20      128.15       95.16     14.44 o 
  -5   1  20      192.15      192.81     20.33 o 
  -4   1  20      183.82      183.92     19.62 o 
  -3   1  20      194.06      185.11     16.16 o 
  -2   1  20      342.85      341.17     23.32 o 
  -1   1  20     1817.83     1899.79     58.83 o 
   0   1  20        0.37       -2.56     13.76 o 
   1   1  20      155.91      170.60     51.07 o 
   2   1  20        3.30      -30.83     30.83 o 
   3   1  20       58.21       53.26     25.17 o 
   4   1  20      921.18      838.51    103.01 o 
   5   1  20       65.74       78.18     27.81 o 
   6   1  20       96.63       86.59     28.02 o 
   7   1  20       11.90      -23.20     23.20 o 
   8   1  20       51.60      105.52     29.80 o 
   9   1  20       27.08       25.22     27.72 o 
  10   1  20        6.82       27.85     43.72 o 
  11   1  20        2.42        3.22     25.90 o 
  12   1  20        5.45       31.08     31.04 o 
  13   1  20       33.42       13.74     32.56 o 
 -12   2  20      126.50      132.77     39.68 o 
 -11   2  20       12.07       13.33     36.08 o 
 -10   2  20      249.17      301.35     46.55 o 
  -9   2  20        0.53      -18.23     18.23 o 
  -8   2  20       61.20       81.06     21.77 o 
  -7   2  20      190.96      196.78     22.29 o 
  -6   2  20     1128.60     1136.77     35.19 o 
  -5   2  20      415.43      394.66     31.25 o 
  -4   2  20        9.22      -10.95     12.03 o 
  -3   2  20       64.82       75.01     14.41 o 
  -2   2  20      380.66      384.63     23.66 o 
  -1   2  20       10.97       13.16     13.25 o 
   0   2  20      218.29      174.94     22.99 o 
   1   2  20        0.71       20.06     20.47 o 
   2   2  20      137.25      138.67     42.14 o 
   3   2  20        6.94      -30.57     30.57 o 
   4   2  20       48.51       64.07     39.14 o 
   5   2  20       74.50      131.75     45.58 o 
   6   2  20        2.42       20.79     38.73 o 
   7   2  20       57.89       34.43     38.83 o 
   8   2  20      182.54      148.00     45.34 o 
   9   2  20       89.39       49.33     43.41 o 
  10   2  20        1.23       42.48     43.65 o 
  11   2  20        8.82       29.22     29.81 o 
  12   2  20       17.01        4.52     37.34 o 
 -10   3  20       14.32        2.67     28.21 o 
  -9   3  20        9.70      -12.65     34.36 o 
  -8   3  20       25.44       26.35     21.38 o 
  -7   3  20       80.03       86.43     22.70 o 
  -6   3  20       46.57       51.31     21.07 o 
  -5   3  20      192.49      184.96     20.25 o 
  -4   3  20       45.19       44.60     14.80 o 
  -3   3  20       12.31       28.40     12.17 o 
  -2   3  20      188.68      180.27     17.26 o 
  -1   3  20      178.54      172.47     25.01 o 
   0   3  20        2.40       -4.28     19.80 o 
   1   3  20       73.13       43.86     22.57 o 
   2   3  20        1.69      -21.39     28.51 o 
   3   3  20       22.35       14.34     23.82 o 
   4   3  20       47.17       87.82     44.96 o 
   5   3  20       42.80       17.04     23.67 o 
   6   3  20       67.54       56.35     28.05 o 
   7   3  20       15.79       -4.27     22.75 o 
   8   3  20        0.00      -22.95     22.95 o 
   9   3  20       45.52       80.38     32.22 o 
  10   3  20        0.48       34.41     30.55 o 
  -7   4  20      110.21      118.05     37.44 o 
  -6   4  20       23.11       20.04     19.97 o 
  -5   4  20        2.68        1.48     18.81 o 
  -4   4  20        0.52       33.57     18.71 o 
  -3   4  20       18.06       20.21     24.88 o 
  -2   4  20        0.37        4.99     20.59 o 
  -1   4  20       85.82       93.14     20.27 o 
   0   4  20        4.51        3.04     20.52 o 
   1   4  20        0.18       17.65     54.34 o 
   2   4  20       40.09       19.93     27.11 o 
   3   4  20       82.08       98.01     37.04 o 
   4   4  20       14.03      -12.51     22.84 o 
   5   4  20        2.00        2.51     24.67 o 
   6   4  20        5.18       10.40     36.82 o 
   7   4  20        9.40        3.42     28.57 o 
 -12   1  21        9.38       36.45     30.27 o 
 -11   1  21       88.82       48.24     30.24 o 
 -10   1  21      122.77      138.00     23.65 o 
  -9   1  21      373.55      376.47     39.68 o 
  -8   1  21       62.52       25.48     16.66 o 
  -7   1  21      115.12      116.56     20.27 o 
  -6   1  21       42.68       50.43     13.93 o 
  -5   1  21       19.42       16.90     12.57 o 
  -4   1  21      489.37      501.30     23.20 o 
  -3   1  21        5.14       -1.56     11.12 o 
  -2   1  21        4.96       32.13     13.13 o 
  -1   1  21        0.06       48.04     15.78 o 
   0   1  21      160.22      189.84     20.78 o 
   1   1  21      167.05      180.32     31.58 o 
   2   1  21      119.01      129.81     29.01 o 
   3   1  21       92.65      113.91     29.21 o 
   4   1  21      472.13      418.65     40.42 o 
   5   1  21      342.08      322.16     76.01 o 
   6   1  21       20.03       33.74     26.52 o 
   7   1  21       36.24       35.21     27.04 o 
   8   1  21      109.15       87.93     30.47 o 
   9   1  21      110.51      179.26     51.92 o 
  10   1  21       24.77       14.36     43.14 o 
  11   1  21        3.26       60.83     47.75 o 
  12   1  21        0.01       -7.26     29.33 o 
 -11   2  21       20.85       11.43     28.73 o 
 -10   2  21        9.95       36.67     29.83 o 
  -9   2  21        0.76        6.07     25.05 o 
  -8   2  21      173.85      165.00     46.34 o 
  -7   2  21       87.06       75.61     37.13 o 
  -6   2  21       48.64       70.02     18.06 o 
  -5   2  21        8.42        0.18     18.73 o 
  -4   2  21       78.64       37.38     24.18 o 
  -3   2  21        0.96       20.68     17.80 o 
  -2   2  21       68.17       41.69     25.57 o 
  -1   2  21       46.20       75.71     20.38 o 
   0   2  21       16.78       13.86     17.93 o 
   1   2  21       52.83       51.16     39.21 o 
   2   2  21        5.52      -25.79     32.81 o 
   3   2  21      171.31      191.83     47.85 o 
   4   2  21       21.41       29.78     38.01 o 
   5   2  21        6.18       61.42     41.45 o 
   6   2  21       66.23       44.76     40.76 o 
   7   2  21      126.29      148.86     48.40 o 
   8   2  21       10.93       12.12     41.69 o 
   9   2  21        4.18      -32.53     32.53 o 
  10   2  21        2.94       39.25     46.03 o 
  11   2  21       21.59       -1.10     45.68 o 
  -9   3  21       21.87       50.07     30.06 o 
  -8   3  21        3.80       -7.66     24.11 o 
  -7   3  21        3.09       10.81     19.64 o 
  -6   3  21       46.90       63.07     21.62 o 
  -5   3  21      135.50      144.26     19.80 o 
  -4   3  21      123.84      133.04     20.23 o 
  -3   3  21      364.38      332.52     45.81 o 
  -2   3  21        0.78       -3.65     12.16 o 
  -1   3  21       41.21       92.41     66.29 o 
   0   3  21      111.78       86.33     26.66 o 
   1   3  21       68.66       57.81     26.19 o 
   2   3  21       23.84       40.25     24.21 o 
   3   3  21       20.80       16.19     23.27 o 
   4   3  21       25.54        4.33     23.11 o 
   5   3  21       43.43       12.54     27.92 o 
   6   3  21        6.05       -7.10     24.02 o 
   7   3  21        2.56      -14.76     24.46 o 
   8   3  21        8.53       35.95     30.08 o 
   9   3  21       21.04       54.14     34.20 o 
  -6   4  21       30.78       52.93     28.02 o 
  -5   4  21        4.33        4.33     41.86 o 
  -4   4  21        3.64       10.25     17.48 o 
  -3   4  21       64.39       80.11     21.41 o 
  -2   4  21      140.18      126.53     23.22 o 
  -1   4  21        0.22       19.62     21.98 o 
   0   4  21       37.19       18.10     23.69 o 
   1   4  21       62.60       68.91     43.36 o 
   2   4  21       42.46       78.69     28.91 o 
   3   4  21       27.98       27.40     27.09 o 
   4   4  21        0.73       55.70     27.09 o 
   5   4  21        2.23       17.51     27.79 o 
   6   4  21        3.86       23.57     29.68 o 
 -12   0  22      121.72      107.41     47.41 o 
 -11   0  22      458.30      495.96     49.69 o 
 -10   0  22       50.66       23.52     28.49 o 
  -9   0  22        0.07        7.55     24.86 o 
  -8   0  22      177.17      195.14     27.99 o 
  -7   0  22       27.96       29.79     20.93 o 
  -6   0  22      817.40      835.68     43.75 o 
  -5   0  22      160.32      175.54     24.88 o 
  -4   0  22      320.65      345.07     31.33 o 
  -3   0  22      706.01      743.92     39.55 o 
  -2   0  22      501.31      550.20     33.67 o 
  -1   0  22       24.50        0.87     22.71 o 
   0   0  22        0.84       22.00     23.07 o 
   1   0  22     1053.27     1357.70     95.64 o 
   2   0  22       57.41       63.52     38.32 o 
   3   0  22        0.47        6.61     34.87 o 
   4   0  22       64.33      106.07     42.17 o 
   5   0  22        3.75        7.78     32.64 o 
   6   0  22      778.36      754.92     72.92 o 
   7   0  22       71.49       31.16     43.69 o 
   8   0  22      101.72      136.16     49.09 o 
   9   0  22      139.47      139.53     50.75 o 
  10   0  22      211.92      204.39     55.22 o 
  11   0  22      218.46      220.88     61.73 o 
 -11   1  22        1.06       15.38     29.76 o 
 -10   1  22      238.14      225.67     39.54 o 
  -9   1  22        1.75      -12.46     17.92 o 
  -8   1  22       32.76       39.33     18.40 o 
  -7   1  22      100.97       80.15     23.84 o 
  -6   1  22        5.58       14.73     13.58 o 
  -5   1  22      178.11      164.72     17.10 o 
  -4   1  22       14.01       32.58     13.51 o 
  -3   1  22      322.99      260.08     18.88 o 
  -2   1  22       92.31       78.32     16.20 o 
  -1   1  22      439.40      401.43     23.21 o 
   0   1  22       11.95       13.09     18.82 o 
   1   1  22       59.59       41.93     27.09 o 
   2   1  22        2.50      -22.37     23.93 o 
   3   1  22        3.24       -9.17     23.75 o 
   4   1  22        3.63       38.81     27.03 o 
   5   1  22       62.18       72.18     27.28 o 
   6   1  22      190.17      216.45     34.95 o 
   7   1  22       14.92      -36.05     36.05 o 
   8   1  22       10.43       61.21     41.14 o 
   9   1  22       32.21       36.29     44.00 o 
  10   1  22       30.02      -11.02     41.79 o 
  11   1  22        4.87        5.65     42.66 o 
 -10   2  22      115.03       49.08     31.35 o 
  -9   2  22      194.65      171.90     61.13 o 
  -8   2  22      100.40       50.60     27.35 o 
  -7   2  22      180.52      171.46     33.49 o 
  -6   2  22      197.48      222.75     34.38 o 
  -5   2  22      127.50       95.50     52.04 o 
  -4   2  22       51.20       58.17     31.54 o 
  -3   2  22        5.07       14.43     19.02 o 
  -2   2  22        0.13       -5.13     17.76 o 
  -1   2  22      117.66      156.17     32.90 o 
   0   2  22        0.19       -6.09     24.18 o 
   1   2  22      333.58      300.86     55.60 o 
   2   2  22      295.46      320.52     55.60 o 
   3   2  22      316.12      334.77     56.29 o 
   4   2  22       86.89       92.85     43.93 o 
   5   2  22       88.57      210.97     51.74 o 
   6   2  22       52.88       21.93     42.62 o 
   7   2  22       41.11      -24.89     38.80 o 
   8   2  22        5.91       35.29     43.96 o 
   9   2  22        6.41      -40.18     40.18 o 
  10   2  22        6.27       53.84     49.54 o 
  -8   3  22       45.06       53.00     29.65 o 
  -7   3  22       39.37       31.60     22.15 o 
  -6   3  22        5.14       36.60     20.79 o 
  -5   3  22       44.19        4.75     20.40 o 
  -4   3  22        0.97        5.04     13.97 o 
  -3   3  22        0.21        3.04     14.11 o 
  -2   3  22        0.02      -14.52     14.52 o 
  -1   3  22        0.03        7.40     20.70 o 
   0   3  22      219.73      242.15     34.17 o 
   1   3  22        5.52      -21.16     21.16 o 
   2   3  22        5.41      -16.60     22.52 o 
   3   3  22       48.52       18.49     23.10 o 
   4   3  22       76.60       73.94     28.31 o 
   5   3  22        6.41        0.48     24.73 o 
   6   3  22        2.78       16.19     26.01 o 
   7   3  22        5.66       15.49     27.84 o 
   8   3  22       24.91       16.79     40.73 o 
   9   3  22        3.33       -9.95     38.97 o 
  -5   4  22        5.64      -23.69     33.15 o 
  -4   4  22       72.09       54.54     21.10 o 
  -3   4  22       73.00       64.37     32.12 o 
  -2   4  22       24.87       29.06     18.73 o 
  -1   4  22       36.89       63.12     20.70 o 
   0   4  22        2.61      -10.49     22.16 o 
   1   4  22        8.78       17.59     24.58 o 
   2   4  22        8.76        1.26     24.69 o 
   3   4  22        0.82      -20.04     24.22 o 
   4   4  22        5.51       16.12     27.40 o 
   5   4  22        1.58       10.71     27.23 o 
 -11   1  23      108.00      116.42     59.59 o 
 -10   1  23       20.39       57.61     32.18 o 
  -9   1  23      124.23      106.83     37.59 o 
  -8   1  23      254.89      257.13     26.98 o 
  -7   1  23       70.97       42.22     19.62 o 
  -6   1  23       75.85       84.65     20.77 o 
  -5   1  23      201.88      191.36     18.78 o 
  -4   1  23       96.98       96.38     15.65 o 
  -3   1  23       18.90        0.80     12.82 o 
  -2   1  23       42.89       38.50     18.79 o 
  -1   1  23      118.14      167.40     19.16 o 
   0   1  23      114.72      130.37     25.12 o 
   1   1  23        0.00       19.86     26.38 o 
   2   1  23       10.81       34.39     25.94 o 
   3   1  23        1.70       26.38     26.99 o 
   4   1  23       14.46       40.45     28.65 o 
   5   1  23        7.15      -10.10     27.34 o 
   6   1  23        7.72        1.38     39.32 o 
   7   1  23       34.58       11.26     44.00 o 
   8   1  23      146.76      168.59     53.40 o 
   9   1  23       13.46       51.12     44.24 o 
  10   1  23        5.69      -22.72     45.41 o 
  11   1  23        4.14       28.99     50.09 o 
 -10   2  23       83.51       29.95     41.73 o 
  -9   2  23       40.69       46.41     29.98 o 
  -8   2  23        0.45        6.81     27.71 o 
  -7   2  23       29.03       36.75     27.28 o 
  -6   2  23       29.40       77.00     31.66 o 
  -5   2  23       64.53      121.65     30.98 o 
  -4   2  23       35.63       28.49     24.96 o 
  -3   2  23       17.63      -11.12     25.75 o 
  -2   2  23       10.26       30.20     25.32 o 
  -1   2  23       65.49       25.93     27.25 o 
   0   2  23       27.50      -15.80     36.53 o 
   1   2  23      244.58      240.40     53.98 o 
   2   2  23      125.10       92.78     42.62 o 
   3   2  23       92.55       44.96     41.97 o 
   4   2  23        7.56       27.89     42.24 o 
   5   2  23        6.18       11.22     41.62 o 
   6   2  23       26.99       -3.00     41.79 o 
   7   2  23        1.53        0.62     41.11 o 
   8   2  23       13.36        0.38     45.37 o 
   9   2  23       15.54       49.54     50.64 o 
  10   2  23        0.27       18.25     49.82 o 
  -7   3  23      138.27      112.07     33.32 o 
  -6   3  23       72.12       37.37     23.30 o 
  -5   3  23       16.90        9.54     20.44 o 
  -4   3  23       26.04        5.57     18.40 o 
  -3   3  23      260.59      254.14     28.15 o 
  -2   3  23       36.53       49.97     20.16 o 
  -1   3  23        2.41       20.34     22.56 o 
   0   3  23        2.90        0.70     23.04 o 
   1   3  23       51.21       15.83     25.23 o 
   2   3  23        8.60      -16.74     24.84 o 
   3   3  23       10.50       39.10     25.36 o 
   4   3  23       47.81       43.46     60.09 o 
   5   3  23       40.07       12.04     25.86 o 
   6   3  23       53.21       60.45     31.71 o 
   7   3  23       12.42       36.15     43.45 o 
  -2   4  23        0.02       -9.99     19.43 o 
  -1   4  23        1.16        1.17     21.05 o 
   0   4  23        0.05       24.57     36.92 o 
   1   4  23       13.97       19.77     27.14 o 
   2   4  23       11.86       36.07     31.74 o 
 -10   0  24      877.14      918.13     89.06 o 
  -9   0  24      699.74      683.84     56.30 o 
  -8   0  24        4.07       32.70     28.51 o 
  -7   0  24      357.90      381.49     43.68 o 
  -6   0  24      888.55      819.24     66.14 o 
  -5   0  24       64.60       74.26     31.80 o 
  -4   0  24       31.37       33.20     20.75 o 
  -3   0  24      161.71      162.15     26.20 o 
  -2   0  24      135.61      133.73     24.12 o 
  -1   0  24      123.53      104.96     28.99 o 
   0   0  24       24.41       44.86     41.97 o 
   1   0  24      159.86      127.00     48.16 o 
   2   0  24       29.83       52.81     42.96 o 
   3   0  24        1.42       -3.41     40.52 o 
   4   0  24       12.30       11.67     36.29 o 
   5   0  24      197.48      128.65     47.20 o 
   6   0  24        6.44      119.77     49.37 o 
   7   0  24       44.20       48.71     46.44 o 
   8   0  24       43.49       28.06     45.93 o 
   9   0  24       46.92       25.85     51.33 o 
  10   0  24        1.61      -34.50     41.52 o 
 -10   1  24       75.80       68.68     39.37 o 
  -9   1  24      282.43      340.59     45.84 o 
  -8   1  24      265.69      298.50     48.27 o 
  -7   1  24       71.79       85.34     22.03 o 
  -6   1  24       46.72       45.23     20.22 o 
  -5   1  24      197.27      220.91     37.13 o 
  -4   1  24        2.72       -1.34     15.04 o 
  -3   1  24       24.59       19.40     15.22 o 
  -2   1  24        4.12       -0.28     15.45 o 
  -1   1  24       17.97       23.11     15.49 o 
   0   1  24       46.00       49.26     22.88 o 
   1   1  24      174.97      176.57     35.71 o 
   2   1  24        5.15       14.26     28.55 o 
   3   1  24        3.25       37.42     40.83 o 
   4   1  24       29.32       55.94     41.86 o 
   5   1  24      101.29       15.39     38.49 o 
   6   1  24      161.55      160.50     53.33 o 
   7   1  24       25.57       56.29     48.37 o 
   8   1  24       31.44        9.50     47.16 o 
   9   1  24        4.49      -14.25     44.86 o 
  10   1  24        0.58       77.08     53.60 o 
  -9   2  24        8.63      -29.64     36.18 o 
  -8   2  24        0.18        6.85     27.30 o 
  -7   2  24       76.00      109.41     33.92 o 
  -6   2  24       29.60       19.66     37.25 o 
  -5   2  24       46.67       21.98     27.85 o 
  -4   2  24      527.94      470.44     52.74 o 
  -3   2  24       22.73       49.34     27.59 o 
  -2   2  24       81.66       81.14     26.14 o 
  -1   2  24      397.57      328.16     60.04 o 
   0   2  24      210.12      268.67     55.32 o 
   1   2  24        3.96       32.26     41.90 o 
   2   2  24        0.03       -7.40     39.38 o 
   3   2  24       17.79      -29.99     38.52 o 
   4   2  24       10.50      -25.48     36.32 o 
   5   2  24       46.69       32.43     43.72 o 
   6   2  24       10.86       41.04     46.13 o 
   7   2  24        0.85       18.80     47.23 o 
   8   2  24       10.38       28.26     49.92 o 
  -6   3  24       61.82        7.41     28.85 o 
  -5   3  24       44.68       65.97     30.89 o 
  -4   3  24       28.83       33.67     26.40 o 
  -3   3  24       21.32       15.56     19.70 o 
  -2   3  24        6.07       39.00     20.48 o 
  -1   3  24        5.25      -13.61     21.34 o 
   0   3  24       49.62        4.77     24.31 o 
   1   3  24       21.61       22.30     25.56 o 
   2   3  24        4.65       37.17     27.17 o 
   3   3  24       29.27      -13.58     25.43 o 
   4   3  24       15.46       15.41     28.12 o 
   5   3  24        3.14       -7.78     27.86 o 
   6   3  24        0.04      -22.39     37.56 o 
  -9   1  25       94.18      122.31     36.81 o 
  -8   1  25      142.73      137.26     36.40 o 
  -7   1  25      304.56      318.71     43.56 o 
  -6   1  25       24.72       50.24     24.61 o 
  -5   1  25      299.11      281.13     27.60 o 
  -4   1  25      371.85      365.94     28.81 o 
  -3   1  25      107.76      116.90     21.70 o 
  -2   1  25       71.70       69.41     18.44 o 
  -1   1  25        1.01        9.70     17.84 o 
   0   1  25      111.45       89.54     48.03 o 
   1   1  25      321.38      414.33     66.82 o 
   2   1  25       91.64      115.92     49.23 o 
   3   1  25       21.76       40.93     44.82 o 
   4   1  25        5.17      -15.80     40.55 o 
   5   1  25       15.91       -2.07     42.55 o 
   6   1  25        2.10       59.97     48.65 o 
   7   1  25       26.65       26.03     47.85 o 
   8   1  25        3.05      -13.91     43.03 o 
   9   1  25        0.00       25.48     47.78 o 
  -7   2  25        1.68        6.86     27.86 o 
  -6   2  25      112.35      106.83     39.63 o 
  -5   2  25       53.14       31.33     29.67 o 
  -4   2  25        0.02        6.80     43.10 o 
  -3   2  25        0.08      -13.20     38.70 o 
  -2   2  25      265.76      263.55     38.52 o 
  -1   2  25        0.34        5.20     42.04 o 
   0   2  25        5.13      -30.85     40.52 o 
   1   2  25       20.01       20.59     44.51 o 
   2   2  25       19.57      -19.04     43.17 o 
   3   2  25       80.62       74.81     49.13 o 
   4   2  25        7.78        2.10     43.93 o 
   5   2  25        0.35       -3.65     45.79 o 
   6   2  25       13.75       41.35     50.19 o 
   7   2  25       16.91        6.78     47.23 o 
  -4   3  25       92.40       77.63     33.01 o 
  -3   3  25        0.38       -6.04     19.13 o 
  -2   3  25      167.28      169.89     33.76 o 
  -1   3  25      174.10      150.56     27.33 o 
   0   3  25        3.75        0.30     24.48 o 
   1   3  25        2.05      -22.72     24.78 o 
   2   3  25       86.70       86.61     38.42 o 
   3   3  25        3.60       32.96     42.02 o 
   4   3  25      121.70       77.35     33.41 o 
  -8   0  26       46.37       56.29     45.10 o 
  -7   0  26      168.53      238.09     41.31 o 
  -6   0  26      100.77       63.60     31.71 o 
  -5   0  26      278.07      274.14     44.74 o 
  -4   0  26      227.58      204.88     65.17 o 
  -3   0  26      302.50      286.38     33.08 o 
  -2   0  26      519.95      506.08     85.03 o 
  -1   0  26      402.19      393.40     69.61 o 
   0   0  26      480.36      471.55     68.54 o 
   1   0  26        1.01       31.78     39.38 o 
   2   0  26      248.43      234.59     58.22 o 
   3   0  26      123.57      188.25     55.53 o 
   4   0  26        8.83       14.56     44.69 o 
   5   0  26       13.93       -4.99     43.58 o 
   6   0  26        6.34      -42.79     42.79 o 
   7   0  26        2.31       16.01     49.06 o 
  -7   1  26       50.87       24.53     31.44 o 
  -6   1  26        0.43       -2.99     28.64 o 
  -5   1  26      194.51      201.92     39.06 o 
  -4   1  26       21.08       20.92     28.13 o 
  -3   1  26        3.91       13.30     22.05 o 
  -2   1  26       38.60       27.86     22.83 o 
  -1   1  26       19.83        7.86     27.97 o 
   0   1  26      211.45      262.73     49.75 o 
   1   1  26       56.27       53.60     47.03 o 
   2   1  26      104.77      166.39     54.29 o 
   3   1  26      161.35      220.02     59.28 o 
   4   1  26       87.64       71.47     49.68 o 
   5   1  26        0.96       46.92     50.81 o 
   6   1  26       25.76       24.00     48.54 o 
   7   1  26       17.22        5.03     45.06 o 
  -6   2  26       61.76       92.36     33.33 o 
  -5   2  26        0.24       -5.12     26.75 o 
  -4   2  26       53.93       79.25     32.96 o 
  -3   2  26      181.59      199.87     42.35 o 
  -2   2  26       35.87       75.71     31.51 o 
  -1   2  26        2.69       59.32     46.92 o 
   0   2  26        0.03      -16.04     44.38 o 
   1   2  26       70.20       47.82     50.19 o 
   2   2  26        0.60      -16.77     44.07 o 
   3   2  26       29.95       70.44     51.06 o 
   4   2  26      177.35      174.34     57.77 o 
   5   2  26       87.66       36.08     51.81 o 
   6   2  26       26.70       95.02     54.88 o 
  -1   3  26       84.38       53.39     26.49 o 
   0   3  26        5.51      -23.85     23.97 o 
   1   3  26        3.36      -27.51     27.51 o 
  -6   1  27      100.35      149.30     43.91 o 
  -5   1  27       28.49       13.95     39.76 o 
  -4   1  27       36.00       46.82     31.57 o 
  -3   1  27       56.87       -6.12     29.73 o 
  -2   1  27        7.80      -22.04     27.09 o 
  -1   1  27      131.85      214.61     42.91 o 
   0   1  27      196.01      145.45     56.18 o 
   1   1  27       39.24      107.27     54.91 o 
   2   1  27      152.66      131.79     55.98 o 
   3   1  27       21.97       22.00     48.37 o 
   4   1  27       42.92       52.64     49.20 o 
   5   1  27       36.24        0.31     48.58 o 
   6   1  27       21.47       33.57     50.95 o 
  -4   2  27       37.36       25.90     30.12 o 
  -3   2  27        0.25       -6.53     27.93 o 
  -2   2  27       33.69       99.00     32.74 o 
  -1   2  27        0.01      -14.36     27.07 o 
   0   2  27        3.40       -3.79     47.20 o 
   1   2  27       45.36        9.98     47.23 o 
   2   2  27       57.87       78.08     53.77 o 
   3   2  27      110.10      101.53     52.26 o 
   4   2  27        1.74       42.21     51.12 o 
  -5   0  28      167.22      176.30     55.50 o 
  -4   0  28      412.18      343.20     62.00 o 
  -3   0  28        3.11      -10.36     29.64 o 
  -2   0  28        8.04        4.96     62.18 o 
  -1   0  28        7.07       18.40     30.83 o 
   0   0  28       31.17       46.89     49.57 o 
   1   0  28       68.42       50.54     50.47 o 
   2   0  28       11.48       26.23     49.71 o 
   3   0  28       21.63       20.48     49.92 o 
  -4   1  28       13.04       28.77     48.15 o 
  -3   1  28       40.98       67.56     34.08 o 
  -2   1  28       16.67       34.60     28.95 o 
  -1   1  28        0.63       32.13     30.94 o 
   0   1  28       85.03       86.27     50.68 o 
   1   1  28        2.33       78.70     52.26 o 
   2   1  28       67.12      147.83     60.80 o 
   3   1  28        1.57       -1.17     46.10 o 
   4   1  28        7.05      -13.39     49.78 o 
                                                 
